# Supplementary material for: Longitudinal changes in glycemic control and associated factors in patients with type 2 diabetes mellitus in a public referral hospital in Peru
Source: PLoS One. 2026 Apr 6;21(4):e0346081. doi: 10.1371/journal.pone.0346081 (PMC13052837; doi:10.1371/journal.pone.0346081)
Supplement: S1 Dataset — (XLSX) [file pone.0346081.s012.xlsx]

## Sheet: dataset
sex	dmtype	age1	dm_time_years1	weight1	height1	bmi1	syst_press1	diast_press1	abdom_perim1	gluc_fast1	gluc_postpran1	a1c1	albuminuria1	ldlcol1	creatinine1	coltot1	trig1	hdlcol1	neurop_diab1	noproli_retinop1	prolif_retinop1	diabetic_foot_ no_amputarion1	diabetic_foot_ with_amputarion1	Coronary_disease1	stroke1	Periphe_arterial_dis1	nefro_diab1	high_blood_press1	any_dislipidemia1	anemia1	Liver_disease1	thyrod_disease1	cancer1	smoking1	tuberculosis1	only_diet1	metformin1	sulfolinurea1	DPP_Inhibi1	insuline_nph1	insuline_analog1	glitazonas1	SGLT2_1	GLP1_agonis1	weight2	height2	bmi2	syst_press2	diast_press2
0	2	67	0	55	1.48	25.1	130	80		150		7.1		163	0.45	205		27	0	0	0	0	0	0	0	0	0	0	0	0	0	0	0	0	0	2	1	0	0	0	0	0	0	0
0	2	66	20	52	1.51	22.8	100	60	83	53									0	0	0	0	0	0	0	0	0	0	0	0	0	0	0	0	0	2	1	0	0	0	0	0	0	0
0	2	48	0	64	1.68	22.7	110	70		87		6.2		72		169	233	67	0	0	0	0	0	0	0	0	0	1	1	0	0	0	0	0	0	0	1	0	0	0	0	0	0	0
0	2	63	30	49	1.51	21.5	110	60				16.8	601		1.06				0	0	0	0	0	0	0	0	1	0	0	0	0	0	0	0	0	2	0	0	0	0	1	0	0	0
0	2	74	2	75	1.5	33.3	130	80		85		4.3		120	0.59	177		60	0	0	0	0	0	0	0	0	0	1	1	0	0	0	0	0	0	2	1	0	0	0	0	0	0	0
0	2	57	5	66	1.65	24.2	120	70	102	105		6.7		142	0.66	217	211		0	0	0	0	0	0	0	0	0	0	0	0	0	0	0	0	0	2	1	0	0	0	0	0	0	0	73	1.64	27.1416
0	2	49	2	66	1.57	26.8	120	80		165		8.3	9	114	0.6				0	0	0	0	0	0	0	0	0	0	0	0	0	0	0	0	0	0	1	0	0	0	0	0	0	0
0	2	57	8	69	1.52	29.9	120	80		111		5.8	4	127		202	58	72	0	0	0	0	0	0	0	0	0	0	0	0	0	0	0	0	0	0	1	0	0	0	0	0	0	0	65	1.57	26.3702	120	60
1	2	66	12	67	1.57	27.2	130	90	96	220			359	76		130	126	33	0	0	0	0	0	0	0	0	0	1	0	0	0	0	0	0	0	0	1	0	0	0	1	0	0	0
1	2	78	25	60	1.58	24	120	70		99									0	0	0	0	0	0	0	0		0	0	0	0	0	0	0	0		1	0	0	0	1	0	0	0	64	1.58	25.6369
1	2	71	8	84	1.69	29.4	200	70		108			31						0	0	0	0	0	0	0	0		1	0	0	0	0	0	0	0		1	0	0	0	0	0	0	0
0	2	50	2	70	1.46	32.8	145	60		148		7		204					0	0	0	0	0	0	0	0	0	1	1	0	0	1	0	0	0	0	1	0	0	0	0	0	0	0	70	1.41	35.2095	130	80
1	2	70	15	77	1.7	26.6	120	80		115									0	0	0	0	0	0	1	0		0	0	0	0	0	0	0	0		1	0	0	0	0	0	0	0
1	2	43	0	42	1.61	16.2	130	80		101	112								0	0	0	0	0	0	0	0		0	0	0	0	0	0	0	0	1	0	0	0	0	0	0	0	0
1	2	67	1	60	1.59	23.7	120	80		124		8	232	232		205	100		0	0	0	0	0	0	0	0	0	0	1	0	0	0	0	0	0	0	1	0	0	0	0	0	0	0
0	2	65	1	50	1.5	22.2	140	80		98									0	0	0	0	0	0	0	0		0	0	0	0	0	0	0	0		1	0	0	0	0	0	0	0
0	2	62	9	65	1.5	28.9	120	70	97	181		9.9		171	0.85	238	126	47	0	0	0	0	0	0	0	0	0	0	1	0	0	1	0	0	0	0	0	0	0	0	1	0	0	0
0	2	60	10	68	1.65	25	130	80		142		8		178					0	0	0	0	0	0	0	0	0	0	1	0	0	0	0	0	0	0	1	0	0	0	0	0	0	0	69	1.62	26.2917
0	2	55	1	108	1.6	42.2	130	80		118	168								0	0	0	0	0	0	0	0		0	0	0	0	0	0	0	0		1	0	0	0	0	0	0	0
0	2	58	1	76	1.47	35.2	100	60		279					0.5	156		28	0	0	0	0	0	0	0	0	0	1	0	0	0	0	0	0	0	0	1	0	0	1	0	0	0	0
0	2	49	2	78	1.55	32.5	110	70	106	223		10	24	160		245	124	60	0	0	0	0	0	0	0	0	0	0	0	0	0	0	0	0	0	0	1	0	0	0	0	0	0	0
0	2	58	0	77	1.5	34.2	130	80		292									0	0	0	0	0	0	0	0		0	0	0	0	0	0	0	0		1	0	0	0	1	0	0	0
0	2	52	0	52	1.49	23.4	130	80		334		13.6			1.08	194	300		0	0	0	0	0	0	0	0	0	0	0	0	0	0	0	0	0	0	1	0	0	1	0	0	0	0	47	1.5	20.8889	120	80
0	2	55	5	91	1.56	37.4	130	90	119	201	237	11		222					0	0	0	0	0	0	0	0		1	1	0	0	0	0	0	0		1	0	0	0	1	0	0	0
1	2	56	4	87	1.66	31.6	140	80		220	272								0	0	0	0	0	0	0	0		0	0	0	0	0	0	0	0		1	0	0	0	0	0	0	0
0	2	66	14	83	1.57	33.7	130	70	107	140	228								0	0	0	0	0	0	0	0	0	0	0	0	0	0	0	0	0	0	1	0	0	0	0	0	0	0
0	2	62	23	87	1.63	32.7	110	70		75		5.53	1650		1.62				0	0	0	0	0	0	0	0	1	1	0	0	0	0	0	0	0	0	0	0	0	0	1	0	0	0
0	2	65	15	50	1.45	23.8	140	90		206	386								0	0	0	0	0	0	0	0	0	0	0	0	0	0	0	0	0	0	1	0	0	0	1	0	0	0	53	1.67	19.0039	120	70
1	2	50	5	95	1.75	31	140	90		151									0	0	0	0	0	0	0	0		1	0	0	0	0	0	0	0		1	0	0	0	0	0	0	0
0	2	70	5	42	1.44	20.3	100	60	95	159		9.9		145	1.03	227	112	60	0	0	0	0	0	0	0	0	0	0	1	0	0	0	0	0	0	0	0	0	0	1	0	0	0	0	47	1.44	22.6659
0	2	51	2	51	1.46	23.9	130	70		100	107								0	0	0	0	0	0	0	0		0	0	0	0	0	0	0	0		1	0	0	0	0	0	0	0
0	2	75	2	90	1.55	37.5	130	80		113									0	0	0	0	0	0	0	0		0	0	0	0	0	0	0	0		1	0	0	0	0	0	0	0	90	1.55	37.461	140	80
0	2	45	3	76	1.57	30.8	120	80		127	85	6		102	0.99	261	196		0	0	0	0	0	0	0	0	0	1	1	0	0	0	0	0	0	0	1	0	0	0	0	0	0	0	75	1.58	30.0433	129	87
0	2	60	3	60	1.5	26.7	130	70	91	108		5.9		115	0.8	193	188	40	0	0	0	0	0	0	0	0	0	1	1	0	0	0	0	0	0	0	1	0	0	0	0	0	0	0	59	1.43	28.8523	120	80
0	2	56	6	96	1.58	38.5	130	80		101	131								0	0	0	0	0	0	0	0		0	0	0	0	0	0	0	0		1	0	0	0	0	0	0	0
0	2	53	0	44	1.43	21.5	100	70	76	112				125	0.96	187	136	35	0	0	0	0	0	0	0	0	0	0	0	0	0	0	0	0	0	1	0	0	0	0	0	0	0	0	48	1.44	23.1481
0	2	75	6	59	1.47	27.3	150	80		98	131	6.8							0	0	0	0	0	0	0	0	0	0	0	0	0	0	0	0	0	0	1	0	0	0	0	0	0	0	55	1.46	25.8022	102	67
0	2	47	15	31	1.38	16.3	140	90		150	205	8							0	0	0	0	0	0	0	0	0	0	0	0	0	0	0	0	0	1	0	0	0	0	0	0	0	0	33	1.37	17.5822	120	80
1	2	65	0	66	1.53	28.2	100	60	94	120		5.2	132	165					0	0	0	0	0	0	0	0	0	0	1	0	0	0	0	0	0	0	1	0	0	0	0	0	0	0
0	2	61	3	68	1.52	29.4	110	60		100	106								0	0	0	0	0	0	0	0	0	0	0	0	1	0	0	0	0	0	1	0	0	0	0	0	0	0	61	1.51	26.7532	104	57
1	2	47	2	67	1.6	26.2	140	70		110	157	8	4536	140					0	0	0	0	0	0	0	0		0	0	0	0	0	0	0	0		1	0	0	0	0	0	0	0
1	2	77	20	65	1.74	21.5	140	80		110	164	6							1	0	0	0	0	0	0	0		0	0	0	0	0	0	0	0		1	0	0	0	0	0	0	0
0	2	52	3	66	1.6	25.8	110	70	92	118									0	0	0	0	0	0	0	0		0	0	0	0	0	0	0	0		1	0	0	0	0	0	0	0
0	2	41	1	69	1.54	29.1	110	70	95	182		8.1	220			170	130		1	0	0	0	0	0	0	0	0	0	0	0	0	0	0	0	0	0	1	0	0	0	0	0	0	0
0	2	55	1	79	1.54	33.3	120	70		147		6.76		74					0	0	0	0	0	0	0	0	0	0	0	0	0	0	0	0	0	0	1	0	0	0	0	0	0	0	53	1.74	17.5056	113	70
0	2	43	0	73	1.54	30.8	130	80	103	245		8			0.65				0	0	0	0	0	0	0	0	0	0	0	0	0	0	0	0	0	0	1	0	0	1	0	0	0	0
0	2	58	0	80	1.57	32.5	110	70	110	109		6		143					0	0	0	0	0	0	0	0	0	0	1	0	0	0	0	0	0	0	1	0	0	0	0	0	0	0
0	2	54	2	66	1.57	26.8	160	85		139	189								0	0	0	0	0	0	0	0		0	1	0	0	0	0	0	0		1	0	0	0	1	0	0	0	66	1.58	26.4381	140	70
1	2	43	8	69	1.64	25.7	120	80		136	102	6.9		56	1.75	161	57	102	0	0	0	0	0	0	0	0	0	0	0	0	0	0	0	0	0	0	0	0	0	0	1	0	0	0
1	2	53	5	89	1.75	29.1	120	80		60	60								0	0	0	0	0	0	0	0	0	0	0	0	0	0	0	0	0	0	1	0	0	0	0	0	0	0	86	1.78	27.143	130	90
0	2	47	1	59	1.52	25.5	120	80	95	106									0	0	0	0	0	0	0	0	0	1	0	0	0	0	0	0	0	0	1	0	0	0	0	0	0	0	50	1.48	22.8269	120	60
0	2	46	0	84	1.54	35.4	160	90		124	174			119					0	0	0	0	0	0	0	0	0	1	0	0	0	0	0	0	0	0	1	0	0	0	0	0	0	0	73	1.56	29.9967	122	83
0	2	64	15	48	1.5	21.3	110	60	82	98	125	8.7		122	0.91	183	76	64	0	0	0	0	0	0	0	0	0	0	0	0	0	0	0	0	0	0	1	0	0	0	0	0	0	0	44	1.44	21.2191
0	2	64	10	76	1.69	26.6	125	90		219									0	0	0	0	0	0	0	0		1	0	0	0	0	0	0	0		1	0	0	0	1	0	0	0	65	1.63	24.4646	140	80
0	2	51	10	37	1.55	15.4	120	80		175	215	7		72					1	0	0	1	0	0	0	0		0	0	0	0	0	0	0	0		1	0	0	0	1	0	0	0
0	2	69	18	58	1.55	24.1	140	80		151		8		149					0	0	0	0	0	0	0	0		0	1	1	0	0	0	0	0		0	0	0	0	1	0	0	0
0	2	41	0	85	1.55	35.4	140	70	107	175									0	0	0	0	0	0	0	0		1	0	0	0	1	0	0	0		1	0	0	0	0	0	0	0
0	2	50	0	48	1.41	24.1	120	70		90	110	9							0	0	0	0	0	0	0	0		0	0	0	0	0	0	0	0		1	0	0	0	0	0	0	0	46	1.5	20.4444	130	70
0	2	72	18	63	1.55	26.2	130	70		145		9.3		104					0	0	0	0	0	0	0	0	0	0	1	0	0	0	0	0	0	0	1	0	0	0	0	0	0	0	54	1.49	24.3232	120	70
0	2	49	6	70	1.57	28.4	130	80		222		10.7		143	0.47	201	231	41	0	0	0	0	0	0	0	0	0	1	0	0	0	0	0	0	0	0	1	0	0	0	1	0	0	0	63	1.56	25.8876	130	80
0	2	64	2	73	1.5	32.4	120	80	109	156			79						0	0	0	0	0	0	0	0		0	0	0	0	0	0	0	0		1	0	0	0	0	0	0	0
0	5	66	0	58	1.47	26.8	110	70		126									0	0	0	0	0	0	0	0		0	0	0	0	0	0	0	0	1	0	0	0	0	0	0	0	0
1	2	57	1	80	1.72	27	120	80		270	320								0	0	0	0	0	0	0	0		0	0	0	0	0	0	0	0		1	0	0	0	0	0	0	0
0	2	57	1	85	1.56	34.9	120	80		150	195								0	0	0	0	0	0	0	0		0	1	0	0	0	0	0	0		0	0	0	0	0	1	0	0
0	2	57	2	91	1.5	40.4	130	80		100									0	0	0	0	0	0	0	0		1	0	0	0	0	0	0	0	1	0	0	0	0	0	0	0	0
1	2	82	0	50	1.5	22.2	140	80		311									0	0	0	0	0	0	0	0	0	0	0	0	0	0	0	0	0	1	0	0	0	0	0	0	0	0
0	2	43	1	80	1.55	33.3	130	70		347				106		209	157	71.2	0	0	0	0	0	0	0	0	0	0	0	0	0	0	0	0	0	0	1	0	0	0	0	0	0	0
0	2	68	15	47	1.45	22.4	120	70		145		7							0	0	0	0	0	0	0	0		1	0	0	0	0	0	0	0	1	0	0	0	0	0	0	0	0	47	1.5	20.8889	120	65
0	2	49	8	79	1.6	30.9	120	80		166									0	0	0	0	0	0	0	0		0	0	0	0	0	0	0	0		1	0	0	0	1	0	0	0
1	2	73	0	74	1.64	27.5	150	80		250		12.8		146	1.09	290		37	0	0	0	0	0	0	0	0	0	1	0	0	0	0	0	0	0	0	1	0	0	0	0	0	0	0
0	2	39	20	95	1.52	41.1	140	70		423	471								0	0	0	0	0	0	0	0		0	1	0	0	0	0	0	0		1	0	0	0	0	1	0	0
0	2	59	8	47	1.45	22.4	130	80		206		10.6				167			0	0	0	0	0	0	0	0	0	1	1	0	0	0	1	0	0	0	1	0	0	0	1	0	0	0
1	2	63	14	61	1.58	24.4	130	80		93		7							1	0	0	0	0	0	0	0	0	0	0	0	0	0	0	0	0	0	1	0	0	0	0	0	0	0	59	1.55	24.5578	140	80
0	2	38	2	54	1.62	20.6	110	60		348	396	12							0	0	0	0	0	0	0	0		0	0	0	0	0	0	0	0		1	0	0	0	1	0	0	0	62	1.52	26.8352	140	70
0	2	78	15	40	1.48	18.3	130	70		150	199								0	0	0	0	0	0	0	0		0	0	0	0	0	0	0	0		1	0	0	0	0	0	0	0
1	2	40	5	55	1.63	20.7	110	70		183		9.1							0	0	0	1	0	0	0	0	0	0	0	0	0	0	0	0	0	0	0	0	0	1	0	0	0	0	61	1.63	22.9591
0	2	35	0	58	1.6	22.7	110	60		314									0	0	0	0	0	0	0	0		0	0	0	0	0	0	0	0		0	0	0	0	1	0	0	0
1	2	43	0	87	1.68	30.8	120	70	104	142		8.5					280		0	0	0	0	0	0	0	0	0	0	0	0	0	0	0	0	0	0	1	0	0	0	0	0	0	0
0	2	50	0	85	1.5	37.8	120	80	104	89	218	6.5							0	0	0	0	0	0	0	0	0	0	0	0	0	0	0	0	0	0	1	0	0	0	0	0	0	0	78	1.58	31.245	118	58
1	2	54	9	75	1.7	26	160	100		145		6.2		70					1	0	0	0	0	0	0	0	0	1	0	0	0	0	0	0	0	0	1	0	0	0	0	0	0	0
0	2	70	0	52	1.4	26.5	120	70	100	83		5.8		248	0.52	292	212		0	0	0	0	0	0	0	0	0	0	1	0	0	0	0	0	0	0	1	0	0	0	0	0	0	0
0	2	64	5	57	1.46	26.7	120	80	89	70	89								0	0	0	0	0	0	0	0		0	0	0	0	0	0	0	0		1	0	0	0	0	0	0	0
0	2	50	2	69	1.5	30.7	120	80	92	92		6							0	0	0	0	0	0	0	0		0	0	0	0	0	0	0	0		1	0	0	0	0	0	0	0
1	2	41	3	107	1.7	37	150	80	116	90	129	8	236						0	0	0	0	0	0	0	0		1	1	0	0	0	0	0	0		1	0	0	0	0	0	0	0
0	2	59	12	68	1.56	27.9	120	80		96		6.9	18	144	1.71				0	0	0	0	0	0	0	0	0	0	0	0	0	0	0	0	0	0	1	0	0	0	0	0	0	0	71	1.52	30.7306	146	71
1	2	52	0	79	1.63	29.7	110	70		164									0	0	0	0	0	0	0	0		0	0	0	0	0	0	0	0		1	0	0	0	0	0	0	0
0	2	96	10	50	1.5	22.2	140	90		80	93								0	0	0	0	0	0	0	0		1	0	0	0	0	0	0	0		1	0	0	0	0	0	0	0
0	2	57	6	45	1.42	22.3	110	60	86	147		9.9			0.35				1	0	0	0	0	0	0	0	0	0	0	0	0	1	0	0	0	0	1	0	0	0	0	0	0	0
0	2	57	0	52	1.4	26.5	110	70	97	161		13.9		100	0.91	297	232	58	0	0	0	0	0	0	0	0	0	0	0	0	0	0	0	0	0	0	1	0	0	0	1	0	0	0	51	1.4	26.0204	130	70
1	2	50	0	90	1.62	34.3	100	70		100				127					0	0	0	0	0	0	0	0		0	0	0	0	0	0	0	0		1	0	0	0	0	0	0	0
0	2	60	6	57	1.49	25.7	120	80		425		12	95	166					0	0	0	0	0	0	0	0		1	0	0	0	0	0	0	0		1	0	0	1	0	0	0	0
0	2	47	0	63	1.65	23.1	110	60	97	446									0	0	0	0	0	0	0	0	0	0	0	0	0	0	0	0	0	1	0	0	0	0	0	0	0	0
0	2	54	0	54	1.46	25.3	118	70	85	180	233			99					0	0	0	0	0	0	0	0	0	0	0	0	0	0	0	0	0	0	1	0	0	0	0	0	0	0	60	1.45	28.5375	110	70
0	2	66	11	55	1.43	26.9	100	60		150	194								0	1	0	0	0	0	0	0		0	0	0	0	0	0	0	0		1	0	0	0	0	1	0	0
0	2	51	0	82	1.57	33.3	120	70		130									0	0	0	0	0	0	0	0		1	0	0	0	0	0	0	0		1	0	0	0	0	0	0	0	81	1.58	32.4467	120	80
0	2	49	13	71	1.65	26.1	120	70		337		12.2	34	203	0.7	274	180	55	0	0	0	0	1	0	0	0	0	0	0	0	0	0	0	0	0	0	0	0	0	1	0	0	0	0	77	1.65	28.2828	100	70
0	2	41	0	67	1.55	27.9	120	80		195	243								0	0	0	0	0	0	0	0		0	1	0	0	0	0	0	0		0	0	0	0	1	0	0	0
1	2	44	0	63	1.55	26.2	100	60		220	267								0	0	0	0	0	0	0	0		0	0	0	0	0	0	0	0		1	0	0	1	0	0	0	0	64	1.55	26.6389	120	80
0	2	61	1	58	1.5	25.8	120	80		154		7.8	1		1.11				0	0	0	0	0	0	0	0	0	0	1	0	0	0	0	0	0	0	1	0	0	0	0	0	0	0
1	2	53	14	71	1.62	27.1	100	60		290									0	0	0	0	0	0	0	0	0	0	0	0	0	0	0	0	0	1	0	0	0	0	0	0	0	0	76	1.66	27.5802	100	70
0	2	57	0	86	1.55	35.8	120	70		129	216	5		154					0	0	0	0	0	0	0	0		0	0	0	0	0	0	0	0		1	0	0	0	0	0	0	0
1	2	30	0	94	1.8	29	130	80		105		5							0	0	0	0	0	0	0	0	0	0	0	0	0	0	0	0	0	0	1	0	0	0	0	0	0	0
1	2	63	14	82	1.7	28.4	120	80		206		9							0	0	0	0	0	0	0	0		1	0	0	0	0	0	0	0		1	0	0	0	1	0	0	0
1	2	52	25	59	1.6	23	110	70	94	90		8.4		99	1.42				0	0	0	0	0	0	0	0	0	0	0	0	0	0	0	0	0	1	0	0	0	0	0	0	0	0
1	2	61	12	79	1.67	28.3	120	70		223									1	0	0	1	0	0	0	0		0	0	0	0	0	0	0	0		1	0	0	0	1	0	0	0	65	1.5	28.8889
1	2	65	15	57	1.56	23.4	130	80		379		9.8		93	1.29				1	0	1	0	0	0	0	0	1	0	0	0	0	0	0	0	0	0	1	0	0	0	1	0	0	0	57	1.55	23.7253	120	80
0	5	78	0	53	1.51	23.2	110	70		99									0	0	0	0	0	0	0	0		0	0	0	0	0	0	0	0	1	0	0	0	0	0	0	0	0
0	2	61	0	58	1.5	25.8	100	60		88									0	0	0	0	0	0	0	0		0	0	0	0	0	0	0	0		1	0	0	0	0	0	0	0
0	2	54	0	66	1.5	29.3	120	80		150		6	147	138					0	0	0	0	0	0	0	0		0	0	0	0	0	0	0	0		1	0	0	0	0	0	0	0
0	2	59	2	56	1.45	26.6	120	80		110		5							0	0	0	0	0	0	0	0	0	0	0	0	0	0	0	0	0	1	0	0	0	0	0	0	0	0	60	1.5	26.6667	120	70
1	2	38	10	45	1.58	18	110	70		283		9.8			0.94				0	1	0	0	0	0	0	0	1	0	0	1	0	0	0	0	0	0	0	0	0	0	1	0	0	0
1	2	76	0	62	1.66	22.5	140	90		294	264	6	94	55					0	0	0	0	0	0	0	0		1	0	0	0	0	0	0	0		1	0	0	0	1	0	0	0
0	2	64	7	64	1.48	29.2	150	80	101	84		10	18	141	0.35	200	283	36	0	0	0	0	0	0	0	0	0	1	0	0	0	0	0	0	0	1	0	0	0	0	0	0	0	0	59	1.47	27.3034	140	70
1	2	71	10	54	1.68	19.1	130	80	90	151		8.7		27	0.8	101	63	61	0	0	0	0	0	0	0	0	0	0	0	0	0	0	0	0	0	0	1	0	0	0	1	0	0	0	59	1.56	24.2439
0	2	49	0	66	1.49	29.7	130	80		130		5	10	124					0	0	0	0	0	0	0	0	0	1	1	0	0	0	0	0	0	0	1	0	0	0	0	0	0	0	70	1.5	31.1111	117	42
0	2	49	0	77.5	1.52	33.5	120	80	101	130	253	6.6		148	1.11	217	143	46	0	0	0	0	0	0	0	0	0	1	0	0	0	0	0	0	0	0	1	0	0	0	0	0	0	0	71	1.51	31.139	130	90
1	2	62	4	48	1.62	18.3	130	70		280		14.2							0	0	0	0	0	0	0	0	0	0	0	0	0	0	0	0	0	0	0	0	0	0	1	0	0	0
1	2	64	0	79	1.83	23.6	130	80		75		5	40	125	1.05	188		41	0	0	0	0	0	0	0	0	0	1	0	0	0	0	0	0	0	0	1	0	0	0	0	0	0	0
0	2	57	18	73	1.47	33.8	130	70		215	269	9.3							0	0	0	0	0	0	0	0	0	0	1	0	0	1	0	0	0	0	0	0	0	0	1	0	0	0	74	1.48	33.7838
0	2	53	4	75	1.38	39.4	120	80	118	143	151	6.5	10	172					0	0	0	0	0	0	0	0	0	1	0	0	0	0	0	0	0	0	1	0	0	0	0	0	0	0	77	1.41	38.7304	101	64
1	2	45	0	66	1.71	22.6	120	80		271									0	0	0	0	0	0	0	0		0	0	0	0	0	0	0	0		1	0	0	0	1	0	0	0
1	2	53	2	62	1.54	26.1	120	80		220	266	12.9	3	104	0.74	152		26	0	0	0	0	0	0	0	0	0	0	0	0	0	0	0	0	0	0	1	0	0	0	0	1	1	0
0	2	59	0	90	1.67	32.3	130	80		112	236	5.9				263	207		0	0	0	0	0	0	0	0	0	1	0	0	0	0	0	0	0	0	1	0	0	0	0	0	0	0
0	2	69	30	54	1.47	25	120	73	90	95	130								0	0	0	0	0	0	0	0	0	0	0	0	0	0	0	0	1	0	1	0	0	0	0	0	0	0	50	1.47	23.1385	157	62
0	2	66	8	84	1.45	40	140	90		191									0	0	0	0	0	0	0	0		1	0	0	0	0	0	0	0		1	0	0	0	0	0	0	0
0	2	54	1	53	1.48	24.2	130	70	82	178	223	8							0	0	0	0	0	0	0	0		0	0	0	0	0	0	0	0		1	0	0	0	0	0	0	0
1	2	56	0	71	1.53	30.3	140	90	105	85	92	7		95	0.89	161		62	0	0	0	0	0	0	0	0	0	0	0	0	0	0	0	0	0	0	1	0	0	0	0	0	0	0	73	1.54	30.7809	130	70
0	2	59	1	79	1.52	34.2	120	80		128		10.8	1	172	0.92	229	91	47	0	0	0	0	0	0	0	0	0	0	0	0	0	0	0	0	0	0	1	0	0	0	0	0	0	0	79	1.54	33.3108	133	84
0	2	55	10	53	1.4	27	110	70		130		10.2			0.61	178	178		0	0	0	0	0	0	0	0	0	1	0	0	0	0	0	0	0	0	1	0	0	0	0	0	0	0	51	1.43	24.9401	137	66
0	2	58	8	79	1.6	30.9	120	80	96	120	175	5							0	0	0	0	0	0	0	0		0	0	0	0	0	0	0	0		1	0	0	0	0	0	0	0
0	2	71	0	62	1.46	29.1	120	80	90	95	132								0	0	0	0	0	0	0	0	0	0	0	0	0	0	0	0	0	0	1	0	0	0	0	0	0	0	60	1.46	28.1479	120	80
1	2	34	0	112	1.55	46.6	120	80	133	140	202								0	0	0	0	0	0	0	0		0	0	0	0	0	0	0	0		1	0	0	0	0	0	0	0
0	2	57	7	55	1.49	24.8	120	70		139		9		178					0	0	0	0	0	0	0	0	0	1	1	0	0	1	0	0	0	0	1	0	0	0	0	0	0	0	51	1.49	22.9719	92	62
0	2	62	3	57	1.49	25.7	110	70		212		8.1			1.14	246			0	0	0	0	0	0	0	0	0	0	1	0	0	0	0	0	0	0	1	1	0	0	0	0	0	0	55	1.45	26.1593
0	2	48	9	61	1.5	27.1	120	70		292									0	0	0	0	0	0	0	0		0	0	0	0	0	0	0	0		1	0	0	0	0	0	0	0
0	2	43	0	48	1.56	19.7	120	60		188		15							0	0	0	0	0	0	0	0		0	0	0	0	0	0	0	0		0	0	0	0	1	0	0	0	54	1.55	22.4766	94	57
0	2	50	1	76	1.5	33.8	120	70	110	109		6	8	153	1.06	217			0	0	0	0	0	0	0	0	0	0	1	0	0	1	0	0	0	0	1	0	0	0	0	0	0	0
0	2	63	20	64	1.59	25.3	110	80		106	99	6.9		138	0.55	208	164	44	0	0	0	0	0	0	0	0	0	1	1	0	0	0	0	0	0	0	1	0	0	0	0	0	0	0
0	2	71	1	79	1.44	38.1	140	80	104	102		5.5			1.26		226	37	0	0	0	0	0	0	0	0	0	1	1	0	0	0	0	0	0	0	1	0	0	0	0	0	0	0	77	1.48	35.1534	120	80
0	2	86	1	65	1.5	28.9	110	70		97		5	8	90					0	0	0	0	0	0	0	0		1	0	0	0	0	0	0	0	1	0	0	0	0	0	0	0	0
0	2	35	0	69	1.5	30.7	100	60	106	156		6.7	1	88					0	0	0	0	0	0	0	0	0	0	0	0	0	0	0	0	0	0	1	0	0	0	1	0	0	0
1	2	62	15	65	1.62	24.8	110	70	93	148		9.7		120	0.9	180	100	55	0	0	0	0	0	0	0	0	0	0	1	0	0	0	0	0	0	0	1	0	0	0	1	0	0	0	71	1.68	25.1559	145	81
1	2	66	18	59	1.6	23	110	70	93	301		9		147	1.09	202	104	34	1	0	0	0	0	0	0	0	0	0	0	0	0	0	0	0	0	0	0	0	0	0	1	0	0	0
1	2	70	5	62	1.6	24.2	120	80		286									0	0	0	0	0	0	0	0		0	0	0	0	0	0	0	0		1	0	0	0	1	0	0	0
0	2	50	1	62	1.51	27.2	120	80	91	300	362								0	0	0	0	0	0	0	0		0	0	0	0	0	0	0	0		0	0	0	0	1	0	0	0	52	1.51	22.806
0	2	65	20	64	1.5	28.4	130	80		88		6.4	12	84	0.58	129	95	28	0	0	0	0	0	0	0	0	0	0	0	0	0	0	0	0	0	0	1	0	0	0	1	0	0	0	60	1.47	27.7662	96	41
1	2	56	0	63	1.64	23.4	130	70		343									0	0	0	0	0	0	0	0		0	0	0	0	0	0	0	0		0	0	0	0	1	0	0	0
1	2	51	0	48	1.65	17.6	130	80		600									0	0	0	0	0	0	0	0		0	0	0	0	0	0	0	0		0	0	0	0	1	0	0	0
0	2	56	4	80	1.52	34.6	130	70		117		6.8				214			0	0	0	0	0	0	0	0	0	1	0	0	0	0	0	0	0	0	1	0	0	0	0	0	0	0	78	1.55	32.4662	130	72
0	2	48	5	42	1.53	17.9	100	60		248		13	21	157		238	216	38	0	0	0	0	0	0	0	0	0	0	0	0	0	0	0	0	0	1	0	0	0	0	0	0	0	0	45	1.52	19.4771
0	2	70	3	60	1.58	24	140	80		143									0	0	0	0	0	0	0	0		1	0	0	0	0	0	0	0		1	0	0	0	0	0	0	0
0	2	62	5	63	1.51	27.6	107	80	96	190	239								0	0	0	0	0	0	0	0	0	0	0	0	0	0	0	0	0	0	1	0	0	0	0	0	0	0
1	2	61	4	68	1.6	26.6	130	70	102	263				129	0.69	180	116	39	0	0	0	0	0	0	0	0	0	0	0	0	0	0	0	0	0	0	1	0	0	0	1	0	0	0	67	1.65	24.6097	120	80
0	2	58	3	64	1.55	26.6	170	90		227									0	0	0	0	0	0	0	0	0	1	0	0	0	0	0	0	0	0	1	0	0	0	1	0	0	0
0	2	63	4	79	1.54	33.3	140	80		281		7.8		131		202	176	51	0	0	0	0	0	0	0	0	0	1	1	0	0	0	0	0	0	0	1	0	0	0	0	0	0	0	78	1.56	32.0513
1	2	59	1	59	1.6	23	130	80	93	84		5.4	68		0.99	219	184	75	0	0	0	0	0	0	0	0	0	1	0	0	0	1	0	0	0	0	1	0	0	0	0	0	0	0
0	2	64	0	58	1.66	21	120	80		140		10.8		164	1.09	236	160	40	0	0	0	0	0	0	0	0	0	0	1	0	0	1	0	0	0	0	1	0	0	0	0	0	0	0	59	1.53	25.204	126	71
1	2	38	13	85	1.6	33.2	120	80		228									0	0	0	0	0	0	0	0		0	0	0	0	0	0	0	0		1	0	0	0	1	0	0	0
0	2	64	0	92	1.56	37.8	150	90		102				177					0	0	0	0	0	0	0	0		1	1	0	0	0	0	0	0		1	0	0	0	0	0	0	0
0	2	45	10	62	1.45	29.5	120	70		187		11.3		147		222	276	42	1	0	0	0	0	0	0	0	0	0	1	0	0	0	0	0	0	0	1	0	0	0	1	0	0	0
0	2	69	0	78	1.62	29.7	140	90	103	137	162	6.3	9	115	1.36	183	156	52	0	0	0	0	0	0	0	0	0	1	0	0	0	1	0	0	0	0	1	0	0	0	0	0	0	0	75	1.62	28.578	110	60
1	2	64	20	68	1.6	26.6	150	80	92	150	179	8.2	2	141	0.89	193		43	0	0	0	0	0	0	0	0	0	0	0	0	0	0	0	0	0	0	1	0	0	1	0	0	0	0	70	1.51	30.7004	120	80
0	2	47	6	60	1.52	26	110	60	102	250		7.7		95	0.65	157		51	0	0	0	0	0	0	0	0	0	0	0	0	0	0	0	0	0	0	0	0	0	0	1	0	0	0	62	1.48	28.3053	122	79
0	2	67	20	64	1.52	27.7	199	90		179		10.3		55	1.74	121	163	39	0	0	0	0	0	0	0	0	0	1	0	0	0	1	0	0	0	0	1	0	0	0	1	0	0	0
0	2	62	0	90	1.55	37.5	120	80		96	235	7.1	32	126	0.88	199	172	39	0	0	0	0	0	0	0	0	0	0	0	0	0	0	0	0	0	0	1	0	0	0	0	0	0	0	93	1.5	41.3333
0	2	55	2	55	1.55	22.9	110	80		133									0	0	0	0	0	0	0	0		0	0	0	0	0	0	0	0		1	0	0	0	0	0	0	0
0	2	56	3	97	1.53	41.4	120	80	120	112		6.1	20	94	0.92				0	0	0	0	0	0	0	0	0	0	0	0	0	0	0	0	0	0	1	0	0	0	0	0	0	0
1	2	43	9	43	1.57	17.4	110	70	79	83		6.6		51	0.67				0	0	0	0	0	0	0	0	0	0	0	0	0	0	0	0	0	0	0	0	0	1	0	0	0	0
1	2	55	4	94	1.6	36.7	180	100		126									0	0	0	0	0	0	0	0		1	0	0	0	0	0	0	0		1	0	0	0	0	0	0	0
0	2	81	1	64	1.5	28.4	130	80	96	158		7	12	149					0	0	0	0	0	0	0	0	0	0	1	0	0	0	0	0	0	0	1	0	0	0	0	0	0	0
1	2	40	2	58	1.65	21.3	100	60	72	498				70	0.66	153	95	74	1	0	0	0	0	0	0	0	0	0	0	0	0	0	0	0	0	0	1	0	0	0	1	0	0	0	59	1.62	22.4813	109	73
0	2	60	0	57	1.5	25.3	140	80	100	148		7.8		130		194	115	41	0	0	0	0	0	0	0	0	0	0	0	0	0	0	0	0	0	0	1	0	0	0	0	0	0	0	55	1.44	26.5239	116	61
1	2	65	2	62	1.64	23.1	130	80	94	198		13.1		142	0.7	217	144	65	0	0	0	0	0	0	0	0	0	0	1	0	0	1	0	0	0	0	1	0	0	0	0	0	0	0
0	2	65	20	70	1.52	30.3	130	70		201		10.6			1.52				1	0	0	0	0	0	0	0	0	0	1	0	0	0	0	0	0	0	0	0	0	1	1	0	0	0
1	2	66	0	70	1.56	28.8	130	80		79	95								0	0	0	0	0	0	0	0		0	0	0	0	0	0	0	0		1	0	0	0	0	0	0	0
1	2	76	5	53	1.5	23.6	110	70		284									0	0	0	0	0	0	0	0		0	0	0	0	0	0	0	0		1	0	0	0	1	0	0	0	53	1.44	25.5594
0	2	73	30	72	1.48	32.9	150	80		134									0	0	0	0	0	0	0	0		1	0	0	0	0	0	0	0		1	0	0	0	0	0	0	0
1	2	54	0	79	1.76	25.5	110	70		220		6.1	7	118	0.97	168	94	37	0	0	0	0	0	0	0	0	0	0	0	0	0	0	0	0	0	0	1	0	0	0	0	0	0	0
0	2	81	0	60	1.55	25	120	80		110									0	0	0	0	0	0	0	0		0	0	0	0	0	0	0	0		1	0	0	0	0	0	0	0
1	2	56	0	67	1.68	23.7	120	70		123		13	58	138	1.19	192	135	43	0	0	0	0	0	0	0	0	0	0	0	0	0	0	0	0	0	0	1	0	0	0	1	0	0	0
1	2	60	12	58	1.62	22.1	100	60		230									0	0	0	0	0	0	0	0		0	0	0	0	0	0	0	0		0	0	0	0	1	0	0	0	59	1.45	28.0618
0	2	72	3	57	1.5	25.3	120	80		104	126	6		95	0.64	149	93	54	0	0	0	0	0	0	0	0	0	1	0	0	0	0	0	0	0	0	1	0	0	0	0	0	0	0	61	1.51	26.7532	161	81
0	2	66	5	71	1.45	33.8	120	80		101									0	0	0	0	0	0	0	0		0	0	0	0	1	0	0	0	1	0	0	0	0	0	0	0	0	73	1.45	34.7206	120	80
0	2	63	0	63	1.6	24.6	110	70		90		7		120					0	0	0	1	0	0	0	0		0	0	0	0	0	0	0	0		1	0	0	0	1	0	0	0	58	1.5	25.7778	140	60
0	2	68	3	71	1.58	28.4	140	80	101	153		6		182		158	115	64	0	0	0	0	0	0	0	0	0	1	1	0	0	0	0	0	0	0	1	0	0	0	0	0	0	0
0	2	51	0	73	1.62	27.8	100	60	102	276		7.2		139	0.74	208	143	45	0	0	0	0	0	0	0	0	0	0	1	0	0	0	0	0	0	0	1	0	0	0	0	0	0	0
0	2	67	0	76	1.39	39.3	120	80	112	95	131			111	0.84				0	0	0	0	0	0	0	0	0	1	1	0	0	0	0	0	0	0	1	0	0	0	0	0	0	0	67	1.42	33.2275
1	2	63	1	78	1.78	24.6	120	80		90		7							0	0	0	0	0	0	0	0		1	0	0	0	0	0	0	0		1	0	0	0	0	0	0	0
0	2	46	4	39	1.45	18.5	120	70		323		8	250	90					0	0	0	0	0	0	0	0		0	0	0	0	0	0	0	0		0	0	0	0	1	0	0	0	49	1.5	21.7778	87	60
1	2	57	0	93	1.84	27.5	130	80		102		13		143					0	0	0	0	0	0	0	0		0	0	0	0	1	0	0	0		0	0	0	0	1	0	0	0
0	2	59	17	63	1.49	28.4	120	80		211		10	46	202					0	0	0	0	0	0	0	0		0	0	0	0	0	0	0	0		1	0	0	0	0	0	0	0
1	2	43	0	90	1.7	31.1	110	60		141		8							0	0	0	0	0	0	0	0		0	0	0	0	0	0	0	0		1	0	0	0	0	0	0	0
1	2	50	4	57	1.61	22	90	60	82	380	415								0	0	0	0	0	0	0	0		0	0	0	0	0	0	0	0		0	0	0	0	1	0	0	0
1	2	58	2	69	1.75	22.5	120	80		382									0	0	0	0	0	0	0	0		0	0	0	0	0	0	0	0		0	0	0	0	1	0	0	0
1	2	73	6	56	1.65	20.6	130	80	85	90	119	6.3		83	1	165	88	77	0	0	0	0	0	0	0	0	0	0	0	0	0	0	0	0	0	0	0	0	0	0	1	0	0	0	58	1.64	21.5645	120	67
0	2	49	0	65	1.43	31.8	120	80	96	90	102								0	0	0	0	0	0	0	0		0	0	0	0	0	0	0	0		1	0	0	0	0	0	0	0	63.2	1.43	30.9062	120	80
1	2	68	0	82	1.7	28.4	120	80	99	101		12.3		104	1.06	178		52	0	1	0	0	0	0	0	0	0	0	0	0	0	0	0	0	0	0	1	1	0	0	0	0	0	0
0	2	57	6	49	1.46	23	100	60	80	210	262								0	0	0	0	0	0	0	0		0	0	0	0	0	0	0	0		0	0	0	0	1	0	0	0
1	2	71	8	59	1.5	26.2	130	70		127		5							0	0	0	0	0	0	0	0		0	0	0	0	0	0	0	0		1	0	0	0	0	0	0	0
1	2	55	12	72	1.62	27.4	110	80		86		6	54	98					0	0	0	0	0	0	0	0		0	0	0	0	0	0	0	0		1	0	0	0	0	0	0	0
1	2	44	0	65	1.59	25.7	110	70		258									0	0	0	0	0	0	0	0		0	0	0	0	0	0	0	0		0	0	0	0	1	0	0	0
1	2	50	0	90	1.85	26.3	120	80		80									0	0	0	0	0	0	0	0		0	0	0	0	0	0	0	0		1	0	0	0	0	0	0	0
0	2	50	0	76	1.55	31.6	140	80		233			238	148					0	0	0	0	0	0	0	0		0	0	0	0	0	0	0	0		1	0	0	0	0	0	0	0
1	2	69	2	131	1.7	45.3	170	100		137		7	15	121	1.11	173	78	43	0	0	0	0	0	0	0	0	0	1	1	0	0	0	0	0	0	0	1	0	0	0	0	0	0	0	126	1.66	45.7251	120	80
0	2	62	10	72	1.56	29.6	120	80	87	88	99	6.1							0	0	0	0	0	0	0	0	0	0	0	0	0	0	0	0	0	0	1	0	0	0	0	0	0	0
0	2	50	13	57	1.58	22.8	110	60		258									0	0	0	0	0	0	0	0		0	0	0	0	0	0	0	0	1	0	0	0	0	0	0	0	0
0	2	47	0	57	1.43	27.9	110	60		196		7.7		136		202	192	40	0	0	0	0	0	0	0	0	0	0	0	0	0	0	0	0	0	0	1	0	0	0	0	0	0	0	57	1.43	27.8742	99	54
0	2	52	4	90	1.55	37.5	110	80		112		4.5		119	14.7	164	112		0	0	0	0	0	0	0	0	1	1	0	0	0	1	0	0	0	1	0	0	0	0	0	0	0	0
0	2	67	0	51	1.5	22.7	130	70		170		12		110					0	0	0	0	0	0	0	0	0	0	1	0	0	0	0	0	0	0	1	0	0	0	0	0	0	0	51	1.5	22.6667	130	70
0	2	39	2	80	1.49	36	120	80		159									0	0	0	0	0	0	0	0	0	0	0	0	0	0	0	0	0	1	0	0	0	0	0	0	0	0
0	2	71	1	48.5	1.43	23.7	130	70	75	85	134	5.8		159	0.53	248	171	68	0	0	0	0	0	0	0	0	0	0	0	0	0	0	0	0	0	0	1	0	0	0	0	0	0	0
1	2	54	6	90	1.66	32.7	110	80		152		6	265	116					0	0	0	0	0	0	0	0		0	0	0	0	0	0	0	0		1	0	0	0	0	0	0	0
0	2	39	7	77	1.56	31.6	120	70		107	133	5.3		95		214	144	52	0	0	0	0	0	0	0	0	0	0	0	0	0	0	0	0	0	1	0	0	0	0	0	0	0	0
1	2	69	40	54	1.64	20.1	120	80		86		6		113					0	0	0	1	0	0	0	0		0	0	0	0	0	0	0	0	1	0	0	0	0	0	0	0	0
0	2	68	2	70	1.45	33.3	140	80		139		6	109	86					0	0	0	0	0	0	0	0		0	0	0	0	0	0	0	0		0	0	0	0	1	0	0	0	67	1.49	30.1788	114	60
0	2	33	1	53	1.57	21.5	120	80	102	100	144								0	0	0	0	0	0	0	0	0	0	0	0	0	0	0	0	0	0	1	0	0	0	0	0	0	0	64	1.57	25.9645	200	137
1	2	49	0	80	1.65	29.4	130	90	105	100	146								0	0	0	0	0	0	0	0	0	0	0	0	0	0	0	0	0	0	1	0	0	0	0	0	0	0	79	1.57	32.05	130	88
0	2	56	3	56	1.5	24.9	120	60		190									0	0	0	0	0	0	0	0		0	1	0	0	0	0	0	0		1	0	0	0	0	0	0	0
1	2	59	35	76	1.79	23.7	140	90	95	248	299								0	0	0	0	0	0	0	0		0	0	0	0	0	0	0	0		0	0	0	0	1	0	0	0
0	2	72	2	89	1.52	38.5	120	80	114	115	162			151		240	201	49	0	0	0	0	0	0	0	0	0	0	0	0	0	0	0	0	0	0	1	0	0	0	0	0	0	0
1	2	73	8	65	1.6	25.4	120	70		123		6.2		131	1.04	189	109	29	0	0	0	0	0	0	0	0	0	0	0	0	0	0	0	0	0	0	1	0	0	0	0	0	0	0	67	1.68	23.7387	180	84
0	2	64	0	61	1.45	29	100	60		278		12		125					0	0	0	0	0	0	0	0	0	1	0	0	0	0	0	0	0	0	0	0	0	0	1	0	0	0	59	1.52	25.5367	151	80
1	2	52	3	84	1.62	32	110	80		86		10	6						0	0	0	0	0	0	0	0		0	0	0	0	0	0	0	0		1	0	0	0	0	0	0	0
0	2	47	1	88.5	1.54	37.3	120	80	122	78	95	5		103					0	0	0	0	0	0	0	0		1	1	0	0	1	0	0	0		1	0	0	0	0	0	0	0
0	2	37	15	55	1.62	21	120	80		384									0	0	0	0	0	0	0	0	0	0	0	0	0	0	0	0	0	0	0	0	0	0	1	0	0	0
0	2	63	0	86	1.65	31.6	120	80		160		8.6		150	0.58	253	336	54	1	0	0	0	0	0	0	0	0	0	0	0	0	0	0	0	0	0	1	0	0	0	1	0	0	0	82	1.66	29.7576	120	90
0	2	42	4	70	1.58	28	110	70		102									1	0	0	0	0	0	0	0		0	0	0	0	0	0	0	0		0	0	0	0	1	0	0	0
0	2	46	8	83	1.6	32.4	120	80		176		7		65		117	57	34	0	0	0	0	0	0	0	0	0	0	0	0	0	0	0	0	0	0	1	0	0	0	0	0	0	0	83	1.58	33.2479	96	54
1	2	74	12	89	1.59	35.2	120	80	106	80	103			103					0	0	0	0	0	0	0	0		1	0	0	0	0	0	0	0		1	0	0	0	0	0	0	0
0	2	59	3	50	1.48	22.8	110	70	74	292									0	0	0	0	0	0	0	0	0	0	0	0	0	0	0	0	0	0	0	0	0	0	1	0	0	0
0	2	45	5	83	1.6	32.4	120	80		181		8							0	0	0	0	0	0	0	0		0	1	0	0	1	0	0	0		1	0	0	0	1	0	0	0
1	2	52	0	69	1.65	25.3	115	80		94		9							0	0	0	0	0	0	0	0		0	0	0	0	0	0	0	0		1	0	0	0	0	0	0	0
0	2	72	20	67	1.46	31.4	130	70	96	271		9.4		155	1.11	239	249	34	0	0	0	0	0	0	0	0	0	0	0	0	0	0	0	0	0	0	1	0	0	0	1	0	0	0
0	2	71	6	69	1.43	33.7	120	70		194									0	0	0	0	0	0	0	0		1	1	0	0	0	0	0	0		1	0	0	0	0	0	0	0
1	2	68	10	57	1.5	25.3	140	80		162		9							0	0	0	0	0	0	0	0		0	0	0	0	0	0	0	0		1	0	0	0	0	0	0	0
1	2	77	3	68	1.57	27.6	120	80		117		9							0	0	0	0	0	0	0	0		0	0	0	0	0	0	0	0	1	0	0	0	0	0	0	0	0
0	2	59	0	65	1.53	27.8	110	60		121									1	0	0	0	0	0	0	0	0	0	0	0	0	0	0	0	0	0	1	0	0	0	0	0	0	0	66	1.53	28.1943	120	80
0	2	42	0	102	1.55	42.5	110	70		218									0	0	0	0	0	0	0	0		0	0	0	0	0	0	0	0		1	0	0	0	0	0	0	0
0	2	53	4	66	1.53	28.2	130	70		146		7.2		93	1.05	185	314	29	0	0	0	0	0	0	0	0	0	0	0	0	0	0	0	0	0	0	1	0	0	0	0	0	0	0
0	2	74	17	64	1.56	26.3	130	60		161			34		1.1				0	0	0	0	0	0	0	0	1	1	1	0	0	0	0	0	0	0	1	0	0	0	1	0	0	0	67	1.56	27.5312	140	70
0	2	62	7	74	1.62	28.2	120	60		104		6		156					0	0	0	0	0	0	0	0		1	0	0	0	0	0	0	0		1	0	0	0	0	0	0	0	80	1.62	30.4832	136	78
0	2	60	13	51	1.48	23.3	140	80		116									0	0	0	0	0	0	0	0	0	0	0	0	0	1	0	0	0	0	1	0	0	0	1	0	0	0
1	2	76	10	46	1.53	19.7	110	70		375									0	0	0	0	0	0	0	0	0	0	0	0	0	0	0	0	0	0	0	0	0	0	1	0	0	0
1	2	66	1	69	1.49	31.1	130	70	102	89		9		135					0	0	0	0	0	0	0	0	0	0	0	0	0	0	0	0	0	0	1	0	0	0	1	0	0	0
0	2	59	0	70	1.41	35.2	120	80	99	256		8	47	83					0	0	0	0	0	0	0	0	0	0	0	0	0	0	0	0	0	0	1	0	0	0	1	0	0	0
1	2	60	15	53	1.65	19.5	120	70		254		8	29	95					0	0	0	0	1	0	0	0		0	0	0	0	0	0	0	0		1	0	0	0	1	0	0	0
1	2	46	0	95	1.65	34.9	120	80	114	140	184								0	0	0	0	0	0	0	0		0	0	0	0	0	0	0	0		1	0	0	0	1	0	0	0	97	1.65	35.629	110	70
0	2	77	4	71	1.44	34.2	120	70		125									0	0	0	0	0	0	0	0		0	0	0	0	0	0	0	0		1	0	0	0	0	0	0	0
0	2	47	3	58	1.58	23.2	110	70		225									0	0	0	0	0	0	0	0	0	0	0	0	0	0	0	0	0	0	1	0	0	0	1	0	0	0
1	2	68	12	97.5	1.63	36.7	150	90		78	108								0	0	0	0	0	0	0	0		0	0	0	0	0	0	0	0		1	0	0	0	0	0	0	0
0	2	68	16	51	1.43	24.9	140	80	87	109		10							0	0	0	0	0	0	0	0	0	1	0	0	0	1	0	0	0	0	1	0	0	0	1	0	0	0	47	1.47	21.7502	124	60
1	2	65	0	53	1.5	23.6	140	90		127									0	0	0	0	0	0	0	0	0	1	1	0	0	0	0	0	0	0	1	0	0	0	0	0	0	0	52	1.49	23.4224	130	90
0	2	56	6	65	1.59	25.7	110	70		101									0	0	0	0	0	0	0	0	0	0	0	0	0	1	0	0	0	0	1	0	0	0	0	0	0	0
0	2	62	2	59	1.49	26.6	120	80		90	111	6.1	39	126	0.57	198	134	54	0	0	0	0	0	0	0	0	0	0	0	0	0	0	0	0	0	0	1	0	0	0	0	0	0	0	59	1.5	26.2222	140	80
1	2	55	5	74	1.52	32	120	70		205	316								0	0	0	0	0	0	0	0	0	0	0	0	0	0	0	0	0	0	1	0	0	0	0	0	0	0
1	2	51	10	86	1.83	25.7	110	60		240									0	0	0	0	0	0	0	0		1	1	0	0	1	0	0	0		1	0	0	0	1	0	0	0
0	2	86	3	47	1.43	23	130	76		110					1.1				0	0	0	0	0	0	0	0	0	0	1	0	0	0	0	0	0	0	1	0	0	0	0	0	0	0
0	2	58	0	68	1.5	30.2	100	70	107	135		5							0	0	0	0	0	0	0	0		0	0	0	0	0	0	0	0		1	0	0	0	0	0	0	0
0	2	67	10	47	1.5	20.9	110	80	79	269									0	0	0	0	0	0	0	0		0	0	0	0	0	0	0	0		0	0	0	0	1	0	0	0
1	2	65	17	63	1.65	23.1	120	70		240									0	0	0	0	0	0	0	0		0	0	0	0	0	0	0	0	1	0	0	0	0	0	0	0	0
0	2	53	14	67	1.65	24.6	110	60	93	314		15.5	231	168		241	187	36	0	0	0	0	0	0	0	0	0	0	0	0	0	0	0	0	0	0	0	0	0	1	0	1	1	0
1	2	54	0	66	1.72	22.3	110	60	91	257									1	0	0	0	0	0	0	0	0	0	0	0	0	0	0	0	0	0	1	0	0	0	1	0	0	0
0	2	67	10	64	1.5	28.4	130	70		427									0	0	0	0	0	0	0	0		0	0	0	0	0	0	0	0		1	0	0	0	1	0	0	0
1	2	63	12	70	1.68	24.8	120	60	104	114		7	225	96					0	0	0	0	0	0	0	0	0	0	0	0	0	0	0	0	0	0	1	0	0	0	0	0	0	0	70	1.68	24.8016	130	70
0	2	73	0	45	1.43	22	120	60	73	155	315	5.2		103	1.06	186	146	43	1	0	0	0	0	0	0	0	0	1	0	0	0	0	0	0	0	0	1	0	0	0	0	0	0	0	43	1.42	21.3251	158	60
1	2	54	5	49	1.56	20.1	120	60	81	106					0.73				0	0	0	0	0	0	0	0	0	0	0	0	0	0	0	0	0	0	1	0	0	0	1	0	0	0	61	1.55	25.3902	120	70
0	2	56	0	57	1.48	26	140	70	97	211									0	0	0	0	0	0	0	0		0	0	0	0	0	0	0	0		1	0	0	0	1	0	0	0
0	2	54	8	57	1.59	22.5	110	80		350		11.3	6		0.99				1	0	0	0	0	0	0	0	0	0	0	0	0	0	0	0	0	0	0	0	0	0	1	0	0	0
1	2	57	3	90	1.65	33.1	110	70	109	134									0	0	0	0	0	0	0	0	0	1	0	0	0	0	0	0	0	1	0	0	0	0	0	0	0	0	89	1.65	32.6905	120	70
1	2	68	0	69	1.65	25.3	120	80	94	290	355								0	0	0	0	0	0	0	0	0	0	0	0	0	0	0	0	0	0	0	0	0	1	0	0	0	0	78	1.6	30.4688	120	80
1	2	71	8	78	1.64	29	120	80	100	124	194								0	0	0	0	0	0	0	0	0	0	0	0	0	0	0	0	0	0	0	0	0	0	1	0	0	0	77	1.61	29.7056	125	70
0	2	46	3	56	1.45	26.6	120	80		230		4.7	42		0.88	212	92		0	0	0	0	0	0	0	0	0	0	0	0	0	0	0	0	0	0	0	0	0	0	1	0	0	0
1	2	65	0	75	1.68	26.6	120	70	98	92		7.9		81	0.9	150	161		0	0	0	0	0	0	0	0	1	0	1	0	0	0	0	0	0	0	1	0	0	0	0	0	0	0
0	2	62	3	49	1.48	22.4	90	60	81	129	183								0	0	0	0	0	0	0	0	0	0	0	0	0	0	0	0	0	0	1	0	0	0	0	0	0	0
0	2	75	0	85	1.52	36.8	130	70		110		7							0	0	0	0	0	0	0	0		0	0	0	0	0	0	0	0		1	0	0	0	0	0	0	0	83	1.45	39.4768	120	70
1	2	65	5	58	1.59	22.9	120	80	80	143	274	6.9	3	103	1.24	171	43	61	0	0	0	0	0	0	0	0	0	1	0	0	0	0	0	0	0	0	0	0	0	0	1	0	0	0
0	2	72	14	59	1.48	26.9	100	70		164									0	0	0	0	0	0	0	0	0	0	0	0	0	0	0	0	0	0	1	0	0	0	0	0	0	0	59	1.43	28.8523	110	70
0	2	55	1	83	1.48	37.9	110	70	111	75	103								0	0	0	0	0	0	0	0	0	0	0	0	0	0	0	0	0	0	1	0	0	0	0	0	0	0
0	2	65	1	51	1.43	24.9	120	60		91		5							0	0	0	0	0	0	0	0	0	0	0	0	0	1	0	0	0	0	1	0	0	0	0	0	0	0
0	2	63	15	70	1.52	30.3	130	80		109		7		146					0	0	0	0	0	0	0	0	0	1	1	0	0	0	0	0	0	0	1	0	0	0	0	0	0	0
1	2	54	1	86	1.68	30.5	110	70		108		8	210	71					0	0	0	0	0	0	0	0		0	0	0	0	0	0	0	0		1	0	0	0	0	0	0	0
0	2	54	4	63	1.57	25.6	120	80	94	95	120								0	0	0	0	0	0	0	0	0	0	0	0	0	0	0	0	0	0	1	0	0	0	0	0	0	0	56	1.57	22.719	90	50
0	2	75	0	51	1.4	26	140	80		110									0	0	0	0	0	0	0	0	0	0	0	0	0	0	0	0	0	0	1	0	0	0	0	0	0	0
0	2	61	2	74	1.56	30.4	120	80	100	125	191								0	0	0	0	0	0	0	0	0	0	0	0	0	0	0	0	0	0	0	0	0	0	1	0	0	0	70	1.57	28.3987	107	62
1	2	77	4	67	1.63	25.2	150	80		98	120	6							0	0	0	0	0	0	0	0		0	0	0	0	0	0	0	0		1	0	0	0	0	0	0	0
0	2	55	7	88	1.61	33.9	140	80		302		11.3	1	171	0.45	262		42	0	1	0	0	0	0	0	0	0	1	0	0	0	0	0	0	0	0	1	0	0	0	0	0	0	0
0	2	65	2	64	1.5	28.4	110	70	95	78	107								0	0	0	0	0	0	0	0		0	0	0	0	0	0	0	0		1	0	0	0	0	0	0	0	71	1.53	30.3302	150	70
0	2	78	2	60	1.49	27	150	80		217									0	0	0	0	0	0	0	0		1	0	0	0	0	0	0	0		0	0	0	0	1	0	0	0	63	1.52	27.268
0	2	71	12	80	1.5	35.6	130	70		298		11	10						0	0	0	0	0	0	0	0		0	0	0	0	0	0	0	0		1	0	0	0	0	0	0	0
1	2	79	0	59	1.58	23.6	120	80	88	95	133	5.8	1	92	1.16	160		58	0	0	0	0	0	0	0	0	0	0	0	0	0	0	0	0	0	1	0	0	0	0	0	0	0	0	60	1.55	24.974	123	58
0	2	51	0	74	1.7	25.6	120	80		114									0	0	0	0	0	0	0	0	0	0	0	0	0	0	0	0	0	0	1	0	0	0	0	0	0	0
0	2	48	5	72	1.4	36.7	120	70	113	107		7.8	15	126	0.74	193	161	47	1	0	0	0	0	0	0	0	0	0	0	0	0	0	0	0	0	2	1	0	0	0	1	0	0	0
0	2	65	4	93	1.45	44.2	120	70		127				148	0.84	228	267	40	0	0	0	0	0	0	0	0	0	0	0	0	0	1	0	0	0	0	1	1	0	0	0	0	0	0
1	2	25	3	75	1.72	25.4	110	70		363		13.5		95	1.15	146	94	41	0	0	0	0	0	0	0	0	0	0	0	0	0	0	0	0	0	0	0	0	0	0	1	0	0	0
1	2	55	1	57	1.56	23.4	120	80	87	195		11		102	0.53	150	121	30	1	0	0	0	0	0	0	0	0	0	0	0	0	0	0	0	0	0	1	0	0	0	1	0	0	0	66	1.51	28.9461
0	2	54	6	47	1.5	20.9	110	80	90	122	120	6.5	10	127	1	251	436	41	0	0	0	0	0	0	0	0	0	0	1	0	0	0	0	0	0	0	1	0	0	0	0	0	0	0	46	1.39	23.8083	120	80
0	2	53	0	75	1.52	32.5	110	60		468									0	0	0	0	0	0	0	0		0	0	0	0	0	0	0	0		1	0	0	0	1	0	0	0
1	2	56	12	62	1.65	22.8	130	80		264									0	0	0	0	0	0	0	0		0	0	0	0	0	0	0	0		0	0	0	0	1	0	0	0
0	2	52	0	47	1.47	21.8	130	70	80	104	176	5	49	112	0.79	200	163	55	0	0	0	0	0	0	0	0	0	1	0	0	0	0	0	0	0	1	0	0	0	0	0	0	0	0	51	1.54	21.5045	138	73
0	2	63	17	55	1.5	24.4	130	70		365		8.7	10	147	1	229	197	46	1	0	0	0	0	0	0	0	0	0	1	0	0	0	0	0	0	0	1	0	0	1	0	0	0	0
0	2	52	10	79	1.48	36.1	110	80		365									0	0	0	0	0	0	0	0		0	0	0	0	0	0	0	0		1	0	0	0	1	0	0	0	79	1.44	38.098	100	40
0	2	52	12	79	1.59	31.2	130	70		140		6	77	180					0	0	0	0	0	0	0	0		0	1	0	0	1	0	0	0		1	0	0	0	0	0	0	0	74	1.61	28.5483
0	2	21	1	34	1.58	13.6	85	65	69	529									0	0	0	0	0	0	0	0	0	0	0	0	0	0	0	0	0	0	1	0	0	0	1	0	0	0	44	1.53	18.7962	88	60
0	2	75	8	48	1.44	23.1	110	70	87	125		8.6		88	0.67	177	147	34	1	0	0	0	0	0	0	0	0	0	0	0	0	0	0	0	0	0	1	0	0	0	1	0	0	0	48	1.45	22.83
1	2	64	28	70	1.69	24.5	130	80		178				125					1	0	0	0	0	0	0	0		1	0	0	0	0	0	0	0		0	0	0	0	1	0	0	0
0	2	61	4	45	1.45	21.4	120	80		158		7							0	0	0	0	0	0	0	0	0	0	0	0	0	0	0	0	0	0	0	0	0	0	1	0	0	0	43	1.49	19.3685	130	80
1	2	71	12	70	1.52	30.3	120	80	101	130		8	22	93	1.15	216		55	0	0	0	0	0	0	0	0	0	0	0	0	0	0	0	0	0	0	1	0	0	0	0	0	0	0	72	1.57	29.2101	155	84
0	2	49	8	51	1.44	24.6	120	80		136		12		115	0.53	211	151	35	0	0	0	0	0	0	0	0	0	0	0	0	0	0	0	0	0	0	1	0	0	0	0	0	0	0
0	2	56	15	78	1.55	32.5	120	70		322									0	0	0	0	0	0	0	0	0	0	0	0	0	1	0	0	0	1	0	0	0	0	0	0	0	0	72	1.5	32	110	90
0	2	50	8	48	1.51	21.1	120	80		225									0	0	0	0	0	0	0	0	0	0	1	0	0	0	0	0	0	0	1	0	0	0	0	0	0	0	47	1.53	20.0777	110	60
0	2	24	5	71	1.53	30.3	110	70		162		8.4		113	0.46	200	439	39	0	0	0	0	0	0	0	0	0	0	0	0	0	0	0	0	0	0	1	0	0	0	0	0	0	0	68	1.5	30.2222	110	70
0	2	61	15	54	1.47	25	150	70	94	201		6.7			0.75				1	0	0	0	0	0	0	0	0	0	0	1	0	0	0	0	0	0	1	0	0	0	1	0	0	0	61	1.44	29.4174
0	2	70	1	63	1.52	27.3	140	90	90	400		7.3							0	0	0	0	0	0	0	0	0	0	1	0	0	0	0	0	0	0	1	0	0	0	0	0	0	0	63	1.54	26.5643	120	80
0	2	58	1	60	1.51	26.3	100	70		101		7	115	149	1.2				0	0	0	0	0	0	0	0	0	0	0	0	0	0	0	0	1	1	0	0	0	0	0	0	0	0	65	1.53	27.7671	110	80
0	2	75	10	59	1.54	24.9	130	70	104	274		12.6		58	0.49	145	72	73	0	0	0	0	0	0	0	0	0	0	0	0	0	0	0	0	0	0	1	0	0	0	1	0	0	0	65
0	2	56	0	96	1.72	32.4	130	70		204		11		119					0	0	0	0	0	0	0	0	0	0	0	0	0	0	0	0	0	0	0	0	0	0	1	0	0	0
0	2	59	0	48	1.5	21.3	110	70	82	99		5.6		93	0.67	230	51	70	0	0	0	0	0	0	0	0	0	0	1	0	0	1	0	0	0	0	1	0	0	0	0	0	0	0	50	1.49	22.5215	120	80
1	2	61	13	77	1.6	30.1	130	80		139		7.8			0.76	160	157		0	0	0	0	0	0	0	0	0	0	0	0	0	0	0	0	0	0	1	0	0	0	0	0	0	0	85	1.62	32.3884
0	2	76	20	53	1.43	25.9	110	80		141									0	0	0	0	0	0	0	0	0	0	0	0	0	0	0	0	0	0	1	0	0	0	1	0	0	0
0	2	64	13	53	1.44	25.6	130	100		144		7		146					0	0	0	0	0	0	0	0		1	0	0	0	0	0	0	0		1	0	0	0	0	0	0	0	54	1.44	26.0417	120	70
0	2	60	2	82	1.48	37.4	120	80		113		7.3			1.02				0	0	0	0	0	0	0	0	0	0	0	0	0	1	0	0	0	0	1	0	0	0	0	0	0	0
0	2	59	6	67	1.48	30.6	110	60	100	280	328								0	0	0	0	0	0	0	0	0	0	0	0	0	0	0	0	0	1	0	0	0	0	0	0	0	0	62	1.51	27.1918	90	60
0	2	53	1	116	1.46	54.4	120	80	130	90	130								0	0	0	0	0	0	0	0		0	0	0	0	0	0	0	0		1	0	0	0	0	0	0	0
0	2	32	3	60	1.56	24.7	120	70	88	80	133								0	0	0	0	0	0	0	0	0	0	0	0	0	0	0	0	0	0	0	0	0	0	1	0	0	0
0	2	47	0	64	1.49	28.8	120	80	99	140	191								0	0	0	0	0	0	0	0		0	0	0	0	0	0	0	0		1	0	0	0	0	0	0	0
1	2	77	0	67	1.59	26.5	115	65	97	200	264	7							0	0	0	0	0	0	0	0	0	0	0	0	0	0	0	0	0	0	1	0	0	0	0	0	0	0	68	1.57	27.5873	156	70
0	2	50	25	68	1.54	28.7	120	80	94	90	142	7.9		156	0.8	272	448	43	0	0	0	0	0	0	0	0	0	0	1	0	0	0	0	0	0	0	1	0	0	0	0	0	0	0
1	2	55	20	60	1.62	22.9	120	80	92	235	110	8.8			1.18				0	0	0	0	0	0	0	0	0	0	0	0	0	0	0	0	0	0	1	0	0	0	0	0	0	0	63	1.57	25.5588
1	2	54	20	72	1.61	27.8	120	80	99	160	200								0	0	0	0	0	0	0	0		0	0	0	0	0	0	0	0		1	0	0	0	0	0	0	0
1	2	72	20	50	1.52	21.6	120	70	81	120	180	7			0.73				1	0	0	0	1	0	0	0	0	0	0	0	0	0	0	0	0	0	0	0	0	0	1	0	0	0
1	2	63	17	77	1.72	26	110	80		129									0	0	0	0	0	0	0	0		0	0	0	0	0	0	0	0		1	0	0	0	0	0	0	0
0	2	45	4	58	1.48	26.5	130	70	90	264		10.4		126	1.03	204	145	43	0	0	0	0	0	0	0	0	0	0	0	0	0	0	0	0	0	0	1	0	0	0	0	0	0	0	60	1.48	27.3923
0	2	19	0	86	1.6	33.6	110	60		89									0	0	0	0	0	0	0	0		0	0	0	0	0	0	0	0	1	0	0	0	0	0	0	0	0
1	2	70	1	59	1.44	28.5	130	80		95		5.1		141	1	218	173	50	0	0	0	0	0	0	0	0	0	0	1	0	0	0	0	0	0	0	1	0	0	0	0	0	0	0	60	1.5	26.6667
1	2	70	27	73	1.66	26.5	110	60	99	129		5.8		70	2	142	156	40	1	0	0	0	0	1	0	0	1	1	1	0	0	1	0	0	0	0	0	0	0	0	1	0	0	0	69	1.55	28.7201	110	70
0	2	53	3	67	1.43	32.8	120	70	109	182		9		185					0	0	0	0	0	0	0	0		0	1	0	0	0	0	0	0		1	0	0	0	0	0	0	0
0	2	60	8	38	1.4	19.4	100	60		146									0	0	0	0	0	0	0	0		0	0	0	0	0	0	0	0		1	0	0	0	0	0	0	0
0	2	55	20	55	1.47	25.5	120	70		111		14		122					0	0	0	0	0	0	0	0		0	0	0	0	0	0	0	0		1	0	0	0	1	0	0	0
0	2	70	10	55	1.52	23.8	110	70		106		10							0	0	0	0	0	0	0	0	0	0	0	0	0	0	0	0	0	0	0	0	0	0	1	0	0	0	58	1.55	24.1415	110	70
1	2	51	0	112	1.71	38.3	130	80		91		11							0	0	0	0	0	0	0	0		0	0	0	0	0	0	0	0		1	0	0	0	0	0	0	0
0	2	61	1	82	1.55	34.1	120	70		127		6							0	0	0	0	0	0	0	0		0	0	0	0	0	0	0	0		1	0	0	0	0	0	0	0
0	2	55	13	56	1.5	24.9	110	60		187		10		119					0	0	0	0	0	0	0	0		0	0	0	0	0	0	0	0		1	0	0	0	0	0	0	0
0	2	57	2	82	1.55	34.1	110	80		112									0	0	0	0	0	0	0	0		0	0	0	0	0	0	0	0		1	0	0	0	0	0	0	0
1	2	49	20	92	1.68	32.6	130	80		198		10		78					0	0	0	0	0	0	0	0		0	0	0	0	0	0	0	0		0	0	0	0	1	0	0	0
0	2	64	5	60	1.45	28.5	120	70		108		5		106					0	0	0	0	0	0	0	0		0	0	0	0	1	0	0	0		1	0	0	0	0	0	0	0	63	1.44	30.3819
1	2	47	0	89	1.64	33.1	120	80		301									0	0	0	0	0	0	0	0		0	0	0	0	0	0	0	0		1	0	0	0	0	0	0	0
0	2	45	10	84	1.63	31.6	100	60		190									0	0	0	0	0	0	0	0	0	0	0	0	0	0	0	0	0	0	1	0	0	0	0	0	0	0	82	1.68	29.0533	120	80
0	2	66	2	50.3	1.5	22.4	120	60		108									0	0	0	0	0	0	0	0		0	0	0	0	0	0	0	0		1	0	0	0	0	0	0	0
1	2	77	35	70	1.55	29.1	110	60		146		6							0	0	0	0	0	0	0	0	0	0	0	0	0	0	0	0	0	0	0	0	0	0	1	0	0	0
0	2	48	10	64.9	1.5	28.8	130	70		235									0	0	0	0	0	0	0	0		0	1	0	0	0	0	0	0		1	0	0	0	1	0	0	0	70	1.5	31.1111	130	78
0	2	61	10	56.5	1.4	28.8	110	60		141		7	3	159	0.73	223	288	34	0	0	0	0	0	0	0	0	0	0	0	0	0	0	0	0	0	0	1	0	0	0	0	0	0	0	57	1.44	27.4884	100	70
0	2	65	4	74.4	1.5	33.1	110	60	94	108		5.7		84					0	0	0	0	0	0	0	0	0	0	0	0	0	1	0	0	0	0	1	0	0	0	0	0	0	0	73	1.56	29.9967	110	80
0	2	68	5	72.3	1.5	32.1	130	80		141		6	16	147		221	206		0	0	0	0	0	0	0	0	0	0	0	0	0	0	0	0	0	1	0	0	0	0	0	0	0	0	73	1.46	34.2466	138	83
0	2	53	2	43.6	1.62	16.6	120	70	73	378									1	0	0	0	0	0	0	0	0	0	0	0	0	0	0	0	0	0	0	0	0	0	1	0	0	0
1	2	58	15	55	1.56	22.6	130	60		300									0	0	0	0	0	0	0	0		0	0	0	0	0	0	0	0		0	0	0	0	1	0	0	0
1	2	82	3	71.6	1.59	28.3	130	60		149		8		105					1	1	0	0	0	0	0	0		1	1	0	0	0	0	0	0		0	0	0	0	0	1	0	0
0	2	47	3	60	1.52	26	110	80		112		5		129					0	0	0	0	0	0	0	0	0	0	0	0	0	0	0	0	0	0	1	0	0	0	0	0	0	0	64	1.49	28.8275	110	70
1	2	53	1	74	1.51	32.5	120	60		153									0	0	0	0	0	0	0	0		1	0	0	0	0	0	0	0		1	0	0	0	0	0	0	0
0	2	44	3	68	1.49	30.6	120	60	95	90	112	5							0	0	0	0	0	0	0	0	0	0	0	0	0	0	0	0	0	0	1	0	0	0	0	0	0	0	67	1.44	32.311	108	69
0	2	41	2	55	1.54	23.2	110	70		98		5		101					0	0	0	0	0	0	0	0	0	0	0	0	0	0	0	0	0	0	1	0	0	0	0	0	0	0
0	2	54	1	63	1.56	25.9	120	80	93	92	133	6.5	17	187	0.91	291		50	0	0	0	0	0	0	0	0	0	0	1	0	0	0	0	0	0	0	1	0	0	0	0	0	0	0
0	2	61	3	67.4	1.45	32.1	110	70	106	98					1.35	127	160	51	0	0	0	0	0	0	0	0	0	1	0	0	0	0	0	0	0	0	1	0	0	0	0	0	0	0
0	2	73	10	60.9	1.45	29	110	70		146		6.7		78	0.62	132	193	27	0	0	0	0	0	0	0	0	0	1	0	0	0	0	0	0	0	0	1	0	0	0	0	0	0	0	60	1.46	28.1479	155	72
0	2	67	20	61	1.52	26.4	120	60	98	261		9.6		82	1.65		63		1	1	1	1	1	1	1	1	1	1	1	1	1	1	1	1	1	0	0	0	0	1	0	0	0	0	60	1.44	28.9352	120	60
0	2	62	0	50	1.41	25.1	120	80	83	100	121								0	0	0	0	0	0	0	0	0	0	0	0	0	0	0	0	0	0	1	0	0	0	0	0	0	0
1	2	70	0	73	1.7	25.3	120	80	102	130	145								0	0	0	0	0	0	0	0	0	0	0	0	0	0	0	0	0	0	1	0	0	0	0	0	0	0	69	1.65	25.3444	110	60
0	2	42	0	65.7	1.5	29.2	110	70		122		7.8		121	1.02	173	99	34	0	0	0	0	0	0	0	0	0	0	0	0	0	0	0	0	0	0	1	0	0	0	0	0	0	0
1	2	56	0	59	1.59	23.3	120	80	90	80	83								0	0	0	0	0	0	0	0		0	0	0	0	0	0	0	0		1	0	0	0	0	0	0	0
1	2	66	0	57	1.6	22.3	100	60		129		11.2	318	132	1.13	206	115	51	1	0	0	0	0	0	0	0	1	0	1	0	0	0	0	0	0	0	0	0	0	0	0	1	1	0	46	1.53	19.6506	109	68
1	2	70	20	60	1.83	17.9	120	80		183									0	0	0	0	0	0	0	0	0	0	0	0	0	0	0	0	0	0	1	0	0	1	0	0	0	0	64	1.6	25	149	75
0	2	59	6	63.8	1.5	28.4	110	80	101	98		7					536		0	0	0	0	0	0	0	0	0	0	1	0	0	0	0	0	0	0	1	0	0	0	0	0	0	0	63	1.41	31.6885	120	80
1	2	52	0	105	1.78	33.1	120	80		115									0	0	0	0	0	0	0	0	0	0	0	0	0	0	0	0	0	0	1	0	0	0	0	0	0	0	102	1.65	37.4656
1	2	74	15	93	1.61	35.9	120	80	126	200	257			130	1.16	198			0	0	0	0	0	0	0	0	0	0	0	0	0	0	0	0	0	1	0	0	0	0	0	0	0	0
0	2	64	0	94	1.58	37.7	120	80	121	90	124								0	0	0	0	0	0	0	0		0	0	0	0	1	0	0	0		1	0	0	0	0	0	0	0
0	2	35	2	87	1.52	37.7	120	80	117	196	216	8.6		89	0.83			28	0	0	0	0	0	0	0	0	0	0	0	0	0	0	0	0	0	0	1	0	0	0	0	1	1	0	86	1.54	36.2624	100	60
0	2	61	0	64.5	1.38	33.9	120	70	103	115		10		94	0.8	170	116	52	0	0	0	0	0	0	0	0	0	0	0	0	0	0	0	0	0	0	1	0	0	0	0	0	0	0	62	1.5	27.5556	119	69
1	2	77	3	73	1.56	30	120	60	103	298	350								0	0	0	0	0	0	0	0	0	0	0	0	0	0	0	0	0	0	0	0	0	0	1	0	0	0	67	1.6	26.1719	110	60
1	2	70	2	77	1.67	27.6	120	80	95	123	97	6.3		169	0.8	223	153	34	0	0	0	0	0	0	0	0	0	0	0	0	0	0	0	0	0	0	1	0	0	0	0	0	0	0
1	2	53	0	79	1.75	25.8	120	80	85	207	261								0	0	0	0	0	0	0	0	0	0	0	0	0	0	0	0	0	0	0	0	0	0	0	1	1	0	82	1.73	27.3982	98	47
0	2	65	6	72	1.45	34.2	130	80	108	265	331								0	0	0	0	0	0	0	0		0	0	0	0	0	0	0	0		1	0	0	0	0	0	0	0
1	2	42	0	78	1.65	28.7	120	70		109		5							0	0	0	0	0	0	0	0		0	0	0	0	0	0	0	0		1	0	0	0	0	0	0	0
1	2	49	1	55	1.78	17.4	130	70		235									0	1	0	0	0	0	0	0		0	1	0	0	0	0	0	0		0	0	0	0	1	0	0	0
0	2	60	0	64	1.55	26.6	120	80		94	295	5		202					0	0	0	0	0	0	0	0		0	0	0	0	0	0	0	0		1	0	0	0	0	0	0	0	55	1.51	24.1217	110	70
0	2	37	3	68.5	1.65	25.2	120	80		107									0	0	0	0	0	0	0	0	0	0	0	0	0	1	0	0	0	0	1	0	0	0	0	0	0	0	69	1.68	24.4473
1	2	59	35	82.5	1.75	26.9	120	80		104		9.6							1	0	0	0	0	0	0	0	0	1	0	0	0	0	0	0	0	0	1	0	0	0	0	0	0	0	89	1.74	29.3962	130	70
0	2	70	15	55	1.48	25.1	130	60	99	204		7.9	14	68	0.7	139	100	51	1	0	0	0	0	1	0	0	0	0	1	0	0	0	0	0	0	0	1	0	0	1	0	0	0	0	57	1.4	29.0816	92	50
1	2	64	6	80	1.6	31.3	120	80		103		6		88					0	0	0	0	0	0	0	0		1	0	0	1	0	0	0	0		1	0	0	0	0	0	0	0
1	2	52	11	33	1.38	17.3	120	80	66	146		5.7	10	88		149	27	54	0	0	0	0	0	0	0	0	0	0	0	0	0	0	0	0	0	0	0	0	0	0	1	0	0	0	33	1.39	17.0799
1	2	53	0	62	1.65	22.8	110	80		236	358								0	0	0	0	0	0	0	0	0	0	0	0	0	0	0	0	0	0	1	0	0	0	0	0	0	0
0	2	57	0	69	1.55	28.7	120	70		107									0	0	0	0	0	0	0	0	0	0	0	0	0	0	0	0	0	0	1	0	0	0	0	0	0	0
1	2	43	5	88	1.77	28.1	120	80	102	203		9.1		106	0.8	182	99	56	0	0	0	0	0	0	0	0	0	0	0	0	0	0	0	0	0	0	0	0	0	1	0	0	0	0	86	1.77	27.4506
0	2	50	0	61	1.53	26.1	110	80		92									0	0	0	0	0	0	0	0	0	0	0	0	0	0	0	0	0	0	1	0	0	0	0	0	0	0	61	1.51	26.7532	100	60
0	2	73	0	56	1.44	27	120	80		94		4.5		214	0.98	326	229	66	0	0	0	0	0	0	0	0	0	1	0	0	0	0	0	0	0	0	1	0	0	0	0	0	0	0	54	1.34	30.0735
0	2	70	4	71	1.47	32.9	120	70		89		5.7	4			152		44	0	0	0	0	0	0	0	0	0	1	0	0	0	1	0	0	0	0	1	0	0	0	0	0	0	0
0	2	58	1	60.8	1.66	22.1	110	60		621				114					0	0	0	0	0	0	0	0	0	0	0	0	0	0	0	0	0	0	1	0	0	0	0	0	0	0	58	1.68	20.5499
0	2	52	3	64.5	1.48	29.4	110	70		137									0	0	0	0	0	0	0	0	0	0	0	0	0	0	0	0	0	0	1	0	0	0	0	0	0	0
0	2	55	0	101.5	1.52	43.9	130	80		105				129					0	0	0	0	0	0	0	0	0	0	0	0	0	0	0	0	0	0	1	0	0	0	0	0	0	0
0	2	49	4	46	1.48	21	120	80		181									0	0	0	0	0	0	0	0		0	0	0	0	0	0	0	0		1	0	0	0	0	0	0	0
1	2	50	22	44	1.61	17	130	80		65		9.8	42	75					0	0	0	0	0	0	0	0	0	0	0	0	0	0	0	0	0	0	0	0	0	1	0	0	0	0	42	1.6	16.4062	90	58
0	2	74	7	69	1.5	30.7	120	80	106	134		6.8		124	0.75	203	124	53	0	0	0	1	0	0	0	0	0	0	0	0	0	0	0	0	0	0	1	0	0	0	0	0	0	0	72	1.43	35.2095	110	60
0	2	70	1	66	1.6	25.8	100	60		138		8			1.07				0	0	0	0	0	0	0	0	0	0	0	0	0	0	0	0	0	1	0	0	0	0	0	0	0	0
1	5	45	0	90.5	1.66	32.8	120	70		87	247								0	0	0	0	0	0	0	0		0	0	0	0	0	0	0	0		1	0	0	0	0	0	0	0
0	2	48	11	58.5	1.54	24.7	120	80	92	291		10.3		178	0.95	244	129	40	0	0	0	0	0	0	0	0	0	0	0	0	0	0	0	0	0	0	1	0	0	0	0	0	0	0
0	2	56	0	89.7	1.61	34.6	150	90	100	96		7		139	1.05	212	231	33	0	0	0	0	0	0	0	0	0	1	0	0	0	0	0	0	0	0	1	0	0	0	0	0	0	0	87	1.6	33.9844
1	2	80	0	62	1.62	23.6	120	70		92									0	0	0	0	0	0	0	0		0	0	0	0	0	0	0	0		1	0	0	0	0	0	0	0
0	2	44	0	65	1.5	28.9	110	70		100		5							0	0	0	0	0	0	0	0	0	1	0	0	0	0	0	0	0		1	0	0	0	0	0	0	0
0	2	76	5	49	1.56	20.1	160	100		162				151	1.16	264	154	38	0	0	0	0	0	0	0	0	0	1	1	0	0	0	0	0	0	0	1	0	0	0	0	0	0	0	45	1.55	18.7305	140	70
1	2	50	1	86	1.68	30.5	140	80		246									0	0	0	0	0	0	0	0		0	0	0	0	0	0	0	0	1	0	0	0	0	0	0	0	0
1	2	72	1	62	1.59	24.5	120	80		145									0	0	0	0	0	0	0	0		0	0	0	0	0	0	0	0	1	0	0	0	0	0	0	0	0
1	2	85	3	71	1.64	26.4	110	80		103									0	0	0	0	0	0	0	0		0	0	0	0	0	0	0	0		0	0	0	0	1	0	0	0
1	2	49	1	73.5	1.59	29.1	120	70		102									0	0	0	0	0	0	0	0	0	0	0	0	0	0	0	0	0	0	1	0	0	0	0	0	0	0
0	2	66	2	69	1.49	31.1	130	70		266									1	0	0	0	0	0	0	0		1	0	0	0	0	0	0	0		1	0	0	0	0	0	0	0	61	1.43	29.8303
0	2	61	12	95.5	1.59	37.8	100	70		458									0	0	0	0	0	0	0	0		0	1	0	0	0	0	0	0		1	0	0	0	1	0	0	0
1	2	70	3	61	1.61	23.5	120	80		128				213	1.08				1	0	0	0	0	0	0	0	0	0	1	0	0	0	0	0	0	0	1	0	0	0	0	0	0	0
0	2	63	1	70	1.52	30.3	130	60		343		15		103					0	0	0	0	0	0	0	0		0	0	0	0	0	0	0	0		0	0	0	0	1	0	0	0
0	2	63	3	77.5	1.52	33.5	130	70		160		6.8			0.77				0	0	0	0	0	0	0	0	0	0	0	0	0	1	0	0	0	0	1	0	1	0	0	0	0	0
1	2	69	0	70.5	1.6	27.5	120	80		93									0	0	0	0	0	0	0	0		0	0	0	0	0	0	0	0		1	0	0	0	0	0	0	0
0	2	50	0	61.5	1.47	28.5	90	60	94	102	271								0	0	0	0	0	0	0	0	0	0	0	0	0	0	0	0	0	0	1	0	0	0	0	0	0	0	69	1.46	32.3701	115	68
0	2	70	13	40	1.44	19.3	90	60		146		13		106					1	0	0	0	0	0	0	0	0	0	0	0	0	1	0	0	0	0	1	0	0	0	1	0	0	0
0	2	49	6	71	1.55	29.6	130	80		132		12.3	14	126					0	0	0	0	0	0	0	0	0	0	0	0	0	0	0	0	0	0	0	0	0	0	1	0	0	0	74	1.55	30.8012	120	80
0	2	61	15	80.5	1.55	33.5	110	70		166									0	0	0	0	0	0	0	0		0	0	0	0	0	0	0	0		1	0	0	0	0	0	0	0
1	2	52	15	75.5	1.58	30.2	130	80		173		12.5		69					0	0	0	0	0	0	0	0	0	0	0	0	0	0	0	0	0	0	1	1	0	0	0	0	0	0	75	1.62	28.578	106	58
1	2	42	2	65	1.66	23.6	120	80		500	542								0	0	0	0	0	0	0	0	0	0	0	0	0	0	0	0	0	0	0	0	0	1	1	0	0	0
1	2	60	0	83.5	1.65	30.7	110	70		88									0	0	0	0	0	0	0	0	0	0	0	0	0	0	0	0	0	1	0	0	0	0	0	0	0	0
1	2	60	0	59	1.44	28.5	160	60		222									0	0	0	0	0	0	0	0	0	0	0	0	0	0	0	0	0	0	1	0	0	0	1	0	0	0
0	2	74	0	50	1.46	23.5	180	90		115	278	5.3			1.12				0	0	0	0	0	0	0	0	0	1	0	0	0	0	0	0	0	0	1	0	0	0	0	0	0	0
0	2	70	2	50	1.47	23.1	120	70		87									0	0	0	0	0	0	0	0	0	1	1	0	0	1	0	0	0	0	1	0	0	0	0	0	0	0
0	2	65	20	90	1.5	40	130	70		92									0	0	0	0	0	0	0	0	0	0	1	0	0	1	0	0	0	0	1	0	0	0	0	0	0	0	81	1.45	38.5256	147	69
0	2	53	12	40	1.52	17.3	100	60		289									0	0	0	0	0	0	0	0	0	0	0	0	0	0	0	0	0	0	1	0	0	1	0	0	0	0
1	2	55	1	84.5	1.83	25.2	130	80		197				129	1.05	199	100	42	0	0	0	0	0	0	0	0	0	0	0	0	0	0	0	0	0	0	1	0	0	0	0	0	0	0
0	2	52	2	81.5	1.65	29.9	130	80		146									0	0	0	0	0	0	0	0	0	1	1	0	0	0	0	0	0	0	0	1	0	0	0	0	0	0
0	2	51	3	48	1.44	23.1	110	70	78	203	184	8.8	365	138	0.9	204	193	46	1	0	0	0	0	0	0	0	0	0	0	0	0	0	0	0	0	0	1	0	0	0	0	0	0	0	47	1.45	22.3543
0	2	62	3	74	1.52	32	120	80	108	75	96								0	0	0	0	0	0	0	0	0	0	0	0	0	0	0	0	0	0	1	0	0	0	0	0	0	0	60	1.5	26.6667	120	80
1	2	65	4	75	1.63	28.2	140	80		138		9.2		122	0.83	202	60	42	0	0	0	0	0	0	0	0	0	0	0	0	0	0	0	0	0	0	1	0	0	0	0	0	0	0
0	2	48	5	62	1.52	26.8	120	80	96		79	10.4	5	142	0.56	173	132	44	0	0	0	0	0	0	0	0	0	0	0	0	0	0	0	0	0	0	1	0	0	0	0	0	0	0	64	1.54	26.986	142	70
1	2	57	20	60.5	1.58	24.2	110	70		340									1	0	0	0	0	1	0	0	1	0	1	0	0	0	0	0	0	0	1	0	0	0	1	0	0	0
0	2	49	8	91	1.57	36.9	120	70		168									0	0	0	0		0	0	0	0	0	0	0	0	0	0	0	0	0	1	0	0	0	0	0	0	0
1	2	61	30	63	1.59	24.9	120	80	93	85	123								0	0	0	0	0	0	0	0	0	0	0	0	0	0	0	0	0	0	0	0	0	0	1	0	0	0
1	2	70	3	66	1.52	28.6	120	80		75	99	6.5	18	96	0.75				0	0	0	0	0	0	0	0	0	0	0	0	0	0	0	0	0	0	1	0	0	0	0	0	0	0	62	1.54	26.1427
0	2	47	7	59	1.55	24.6	120	70	89	220	281		18						0	0	0	0	0	0	0	0	0	0	0	0	0	0	0	0	0	0	0	0	0	0	1	0	0	0	56	1.49	25.2241
1	2	82	31	65	1.6	25.4	90	60		91		8	10						0	0	0	0	1	0	0	0	1	0	0	0	0	0	0	0	0	0	0	0	0	0	0	1	1	0				130	70
1	2	63	16	73	1.63	27.5	110	70		94		6.7		91	0.85	139	157	32	0	0	0	1	0	0	0	0	0	0	0	0	0	0	0	0	0	0	1	0	0	0	0	0	0	0	78	1.6	30.4688	125	65
0	2	52	4	60	1.53	25.6	110	70		238									0	0	0	0	0	0	0	0	0	0	0	0	0	0	0	0	0	0	0	0	0	0	1	0	0	0
0	2	51	0	91	1.52	39.4	180	90		145		8.6		172	0.95				0	0	0	0	0	0	0	0	0	1	1	0	0	0	0	0	0	0	1	0	0	0	0	0	0	0	89	1.58	35.6513	118	73
0	2	50	10	54	1.47	25	130	90		300		8.2	8	80	0.73	145	195	31	0	0	0	0	0	0	0	0	0	0	0	0	0	1	0	0	0	0	0	0	0	1	0	0	0	0
0	2	68	0	72	1.42	35.7	190	80	123	136									0	0	0	0	0	0	0	0	0	0	1	0	0	0	0	0	0	0	1	0	0	0	0	0	0	0
0	2	47	8	71.5	1.6	27.9	180	90		103									1	0	0	0	0	0	0	0	0	1	1	0	0	0	0	0	0	0	1	0	0	0	0	0	0	0
0	2	62	6	58.5	1.45	27.8	110	70		100		6.5							0	0	0	0	0	0	0	0	0	0	0	0	0	1	0	0	0	0	1	0	0	0	0	0	0	0
0	2	62	0	48	1.43	23.5	100	60		101			19	56					0	0	0	0	0	0	0	0	0	0	0	0	0	0	0	0	0	1	0	0	0	0	0	0	0	0
1	2	49	0	75.5	1.57	30.6	130	60		257		9.9	9	129	1.19				0	0	0	0	0	0	0	0	0	0	0	0	0	0	0	0	0	0	1	0	0	1	0	0	0	0
0	2	43	7	55	1.5	24.4	110	60		205		11.4		89	0.51	173			0	0	0	0	0	0	0	0	0	0	0	0	0	0	0	0	0	0	0	0	0	0	1	0	0	0
0	2	68	7	57.5	1.46	27	130	80		173									0	0	0	0	0	0	0	0	0	1	1	0	0	0	0	0	0	0	1	0	0	0	0	0	0	0
0	2	55	14	69	1.65	25.3	110	60		85				117		185	94	45	0	0	0	0	0	0	0	0	0	1	0	0	0	0	0	0	0	0	1	0	0	0	0	0	0	0
0	2	43	8	64.5	1.53	27.6	120	70	94	152									1	0	0	0	0	0	0	0	0	0	0	0	0	0	0	0	0	0	1	0	0	1	0	0	0	0	65	1.45	30.9156
0	2	52	1	60	1.48	27.4	130	80	90	190		10.6			1.05	129		38	0	0	0	0	0	0	0	0	0	0	0	0	0	0	0	0	0	0	1	0	0	0	0	0	0	0	52	1.5	23.1111	150	68
0	2	52	1	61	1.56	25.1	110	70		93		6.6	10	72	0.64		126	39	0	0	0	0	0	0	0	0	0	0	0	0	0	0	0	0	0	1	0	0	0	0	0	0	0	0	57	1.56	23.4221	120	80
0	2	42	5	49	1.45	23.3	100	60		343		10.5	3	126	0.67	302	882	32	1	0	0	0	0	0	0	0	0	0	0	0	0	0	0	0	0	0	0	0	0	1	0	0	0	0
0	2	53	0	70	1.5	31.1	110	70	103	122		7.6		69	0.84	141	189	35	0	0	0	0	0	0	0	0	0	0	1	0	0	0	0	0	0	2	1	0	0	0	0	0	0	0	69	1.48	31.5011	110	70
0	2	51	4	53	1.4	27	120	70		185	390								0	0	0	0	0	0	0	0	0	0	0	0	0	0	0	0	0	0	1	0	0	0	0	0	0	0	53	1.35	29.0809
0	2	71	23	73.5	1.5	32.7	140	80		181									0	0	0	0	0	0	0	0	0	0	0	0	0	0	0	0	0	0	1	0	0	0	0	0	0	0	66	1.5	29.3333	111	59
0	2	43	2	83	1.59	32.8	110	70		131		7.9	8	170	0.59	291	105	40	0	0	0	0	0	0	0	0	0	0	1	0	0	0	0	0	0	0	0	1	0	0	0	0	0	0	81	1.59	32.0399	124	68
0	2	57	3	73	1.47	33.8	120	80		227		13.5		196	0.86	275	331	45	0	0	0	0	0	0	0	0	0	0	0	0	0	0	0	0	0	0	1	0	0	0	0	0	0	0
0	2	71	32	58	1.58	23.2	140	70	96	147		6			1.05				0	0	0	0	0	0	0	0	0	1	0	0	0	0	0	0	0	0	1	1	0	0	0	0	0	0	59	1.56	24.2439	140	80
0	2	46	2	63.5	1.4	32.4	110	80	102	62		9.1	3	168		253	295	51	0	0	0	0	0	0	0	0	0	0	0	0	0	0	0	0	0	0	0	1	0	0	0	0	0	0
0	2	51	1	89	1.5	39.6	120	70		121		7.1							0	0	0	0	0	0	0	0	0	0	0	0	0	0	0	0	0	0	1	0	0	0	0	0	0	0
1	2	75	16	52	1.6	20.3	120	60		169									0	0	0	1	0	0	0	0	0	0	0	0	0	0	0	0	0	0	0	0	0	0	1	0	0	0	58	1.48	26.4792	160	70
1	2	57	3	90	1.67	32.3	130	90		94				110					0	0	0	0	0	0	0	0	1	1	1	0	0	0	0	0	0	0	1	0	0	0	0	0	0	0
0	2	54	1	72	1.52	31.2	130	85		315		7		146					0	0	0	0	0	0	0	0	0	1	0	0	0	0	0	0	0	0	1	0	0	0	0	0	0	0
0	2	60	15	81	1.52	35.1	150	60											1	0	0	0	0	0	0	0	1	1	1	1	0	0	0	0	0	0	0	0	0	0	1	0	0	0
1	2	45	0	77	1.59	30.5	120	80		91		5		129		218	100	69	0	0	0	0	0	0	0	0	0	0	1	0	0	0	0	0	0	0	1	0	0	0	0	0	0	0	91	1.6	35.5469	144	82
1	2	60	1	94	1.68	33.3	130	70		216		7.6		112		170	163	26	0	0	0	0	0	0	0	0	0	0	1	0	0	0	0	0	0	0	1	0	0	0	0	0	0	0
0	2	62	0	62.5	1.39	32.3	140	80		109		5.5							0	0	0	0	0	0	0	0	0	1	1	0	0	0	0	0	0	0	1	0	0	0	0	0	0	0
0	2	52	3	49	1.38	25.7	130	70		130		6.5	12	105					0	0	0	0	0	0	0	0	0	0	1	0	0	0	0	0	0	0	1	0	0	0	0	0	0	0	47	1.47	21.7502	147	74
0	2	72	2	48	1.39	24.8	120	70		118									0	0	0	0	0	0	0	0	0	0	0	0	0	0	0	0	0	0	1	1	0	0	0	0	0	0
0	2	68	30	47.5	1.45	22.6	120	80		123				109					0	0	0	0	0	0	0	0	1	1	0	0	0	0	0	0	0	0	0	0	0	0	1	0	0	0
1	2	52	3	78	1.65	28.7	140	80		196									0	0	0	0	0	0	0	0	0	1	0	0	0	0	0	0	0	0	1	0	0	0	0	0	0	0
1	2	54	6	69	1.66	25	110	70		100		4.1							0	0	0	0	0	0	0	0	0	0	0	0	0	0	0	0	0	0	1	0	1	0	0	0	0	0	63	1.62	24.0055	120	70
0	2	62	1	61.5	1.5	27.3	120	70		101		5.8		80	0.62	130	116	36	0	0	0	0	0	0	0	0	0	0	1	0	0	1	0	0	0	0	1	0	0	0	0	0	0	0	61	1.5	27.1111	120	90
0	2	69	3	60	1.47	27.8	110	80		193									1	0	0	0	0	0	0	0	0	0	0	0	0	0	0	0	0	0	1	0	0	0	0	0	0	0
0	2	57	5	66.5	1.51	29.2				270									0	0	0	0	0	0	0	0	0	0	0	0	0	0	0	0	0	0	1	0	0	0	1	0	0	0
0	2	43	5	47	1.42	23.3	110	90		153		10.4							0	0	0	0	0	0	0	0	0	0	0	0	0	0	0	0	0	0	1	0	0	1	0	0	0	0
1	2	76	0	82.5	1.58	33	120	70		101		7.2							0	0	0	0	0	0	0	0	0	0	0	0	0	0	0	0	0	0	1	0	0	0	0	0	0	0
0	2	43	1	62.5	1.5	27.8	120	70	93	104		5.2	19	103		165	191	38	0	0	0	0	0	0	0	0	0	1	0	0	0	0	0	0	0	0	1	0	0	0	0	0	0	0	59	1.5	26.2222	120	70
0	2	75	0	65	1.5	28.9	140	80	96	125		5.9		72		168	130	62	0	0	0	0	0	0	0	0	0	1	1	0	0	0	0	0	0	0	1	0	0	0	0	0	0	0
0	2	53	2	61.5	1.51	27	130	80		312		15.2		191	0.96	317	191	60	1	0	0	0	0	0	0	0	0	1	1	0	0	0	0	0	0	0	0	0	0	0	1	0	0	0	65	1.5	28.8889	127	86
0	2	64	15	68	1.49	30.6	140	60		181		9.2		157	1.07				0	0	0	0	0	0	0	0	0	1	0	0	0	0	0	0	0	0	1	0	0	0	0	0	0	0
0	2	51	6	58.5	1.5	26	140	60	88	110		7.2	18	124	4.05	231	125	80	0	0	0	0	0	0	0	0	0	1	0	0	0	0	0	0	0	0	1	0	0	0	0	0	0	0
0	2	51	1	49	1.49	22.1	90	60		194		13							0	0	0	0	0	0	0	0	0	0	0	0	0	0	0	0	0	0	0	0	0	1	0	0	0	0
0	2	76	10	59	1.47	27.3	100	60		275									0	0	0	0	0	0	0	0	0	0	0	0	0	0	0	0	0	0	1	0	0	1	0	0	0	0	59	1.45	28.0618
1	2	77	20	53.5	1.62	20.4	70	50	80	86		7.2		120	1.79	185		29	1	0	0	0	0	0	0	0	1	1	0	0	0	0	0	0	0	0	0	0	0	1	0	0	0	0	51	1.57	20.6905	108	64
0	2	80	20	46.5	1.5	20.7	120	80		117					0.85				0	0	0	0	0	0	0	0	0	0	0	0	0	0	0	0	0	0	1	0	0	0	0	0	0	0
1	2	67	0	57	1.67	20.4	140	90		93					1.22				0	0	0	0	0	0	0	0	0	1	0	0	0	0	0	0	0	0	1	0	0	0	0	0	0	0	61	1.67	21.8724
0	2	64	20	54	1.47	25	130	60	83	192		9.8		137		217	202	40	0	0	0	0	0	0	0	0	0	1	1	0	0	0	0	0	0	0	1	0	1	0	0	0	0	0	55	1.46	25.8022
0	2	66	0	52	1.52	22.5	120	70		116				86	0.44	181	72	61	0	0	0	0	0	0	0	0	0	0	0	0	0	0	0	0	0	1	0	0	0	0	0	0	0	0
0	2	50	3	64.5	1.55	26.8	110	70		117		6.9							0	0	0	0	0	0	0	0	0	0	1	0	0	0	0	0	0	0	1	0	0	0	0	0	0	0
1	2	69	8	55	1.49	24.8	155	60	91	204		7.8		143	1.38	222	140	55	0	0	0	0	0	0	0	0	1	1	1	0	0	1	0	0	0	0	1	0	0	0	0	0	0	0	48	1.55	19.9792	130	50
0	2	45	0	73.5	1.56	30.2	110	70		129		5.8	7	123					0	0	0	0	0	0	0	0	0	0	0	0	0	0	0	0	0	0	1	0	0	0	0	0	0	0	72	1.61	27.7767	114	74
1	2	55	0	95	1.77	30.3	120	80		121		5.6	10	25		166	271	87	0	0	0	0	0	0	0	0	0	0	0	0	0	0	0	0	0	0	1	0	0	0	0	0	0	0	97	1.78	30.6148
0	2	61	2	84.5	1.58	33.8	120	70		299									0	0	0	0	0	0	0	0	0	0	0	0	0	0	0	0	0	0	1	0	0	0	0	0	0	0
0	2	52	0	55	1.54	23.2	110	80		193		8.3		109	1.11	175	177	31	0	0	0	0	0	0	0	0	0	0	0	0	0	0	0	0	0	0	1	0	0	0	0	0	0	0	59	1.58	23.634
0	2	56	5	63	1.43	30.8	120	80		156		7.4							0	0	0	0	0	0	0	0	0	0	0	0	0	0	0	0	0	0	1	0	0	0	1	0	0	0
0	2	67	1	50	1.48	22.8	130	80		278		13.1		134	0.84	202	97	51	0	0	0	0	0	0	0	0	0	0	0	0	0	0	0	0	0	0	0	0	0	0	1	0	0	0	57	1.5	25.3333	176	82
0	3	35	0	73.5	1.51	32.2	120	80		69									0	0	0	0	0	0	0	0	0	0	0	0	0	0	0	0	0	1	0	0	0	0	0	0	0	0
1	2	72	13	70.5	1.62	26.9	110	70		106		7.5							0	0	0	0	0	0	0	0	0	0	0	0	0	0	0	0	0	0	1	0	0	0	0	0	0	0	75	1.6	29.2969	120	60
0	2	17	0	55	1.55	22.9	120	70		285	276	10.1		120	0.42	201	192	43	0	0	0	0	0	0	0	0	0	0	0	0	0	0	0	0	0	0	1	0	0	0	0	0	0	0
0	2	37	2	83.5	1.65	30.7	130	80		307									0	0	0	0	0	0	0	0	0	0	0	0	0	0	0	0	0	0	0	0	0	0	1	0	0	0
0	2	39	0	92	1.52	39.8	120	80	104	75	88	6.38	185	185	0.61	168		33	0	0	0	0	0	0	0	0	0	0	0	0	0	1	0	0	0	0	1	0	0	0	0	0	0	0	86	1.5	38.2222	100	60
0	2	66	8	86.5	1.52	37.4	120	80	107	295		13	29	145	0.86	227	238	47	0	0	0	0	0	0	0	0	0	0	1	0	0	0	0	0	0	0	1	1	0	0	0	0	0	0
0	2	64	5	49	1.45	23.3	130	80		99		6.3			0.92				0	0	0	0	0	0	0	0	0	0	0	0	0	0	0	0	0	0	1	0	0	0	0	0	0	0	47	1.43	22.984
0	2	42	0	56	1.48	25.6	110	70		94				81		158	376	17	0	0	0	0	0	0	0	0	0	0	0	0	0	0	0	0	0	1	0	0	0	0	0	0	0	0	57	1.45	27.1106	100	60
0	2	55	0	55.5	1.52	24	100	60		114				103	1.01				0	0	0	0	0	0	0	0	0	0	0	0	0	0	0	0	0	0	1	0	0	0	0	0	0	0
1	2	66	6	73	1.6	28.5	110	70		153	253			133					0	0	0	0	0	0	0	0	0	0	0	0	0	0	0	0	0	0	1	0	0	0	1	0	0	0	70	1.6	27.3438
1	2	30	1	75.5	1.7	26.1	110	60		150									0	0	0	0	0	0	0	0	0	0	0	0	0	0	0	0	0	0	0	0	0	1	0	0	0	0
0	2	61	25	71	1.4	36.2	120	80		100	131								0	0	0	0	0	0	0	0	0	0	0	0	0	0	0	0	0	1	0	0	0	0	0	0	0	0	71	1.45	33.7693	140	80
0	2	54	10	62	1.5	27.6	130	60		225				80					0	0	0	0	0	0	0	0	0	0	0	0	0	0	0	0	0	0	0	0	0	0	1	0	0	0
1	2	49	7	70	1.67	25.1	110	80		270									0	0	0	0	0	0	0	0	0	0	0	0	0	1	0	0	0	0	0	0	0	1	0	0	0	0
0	2	58	6	60	1.44	28.9	110	70		126									0	0	0	0	0	0	0	0	0	0	0	0	0	0	0	0	0	0	0	0	0	1	0	0	0	0	66	1.44	31.8287	125	79
1	2	70	6	58	1.6	22.7	120	70		289					1.19				0	0	0	0	0	0	0	0	0	0	0	0	0	0	0	0	0	0	0	0	0	1	0	0	0	0
1	2	57	0	73	1.7	25.3	110	70	87	178				119		177	65	38	0	0	0	0	0	0	0	0	0	0	0	0	0	0	0	0	0	0	1	1	0	0	0	0	0	0
0	2	48	7	52.5	1.48	24	110	70		144		7.5		101	1.09	219	341	32	0	0	0	0	0	0	0	0	0	0	1	0	0	0	0	0	0	0	1	1	0	0	0	0	0	0	51	1.48	23.2834	130	70
0	2	43	5	115	1.68	40.7	110	70		210					0.77				0	0	0	0	0	0	0	0	0	0	0	0	0	0	0	0	0	0	1	0	0	0	0	0	0	0
0	2	51	1	70	1.59	27.7	120	80	99	105		4.8	100	102	0.95	160	99	38	0	0	0	0	0	0	0	0	0	0	0	0	0	0	0	0	0	1	0	0	0	0	0	0	0	0
0	2	50	0	59	1.59	23.3	120	80		115		6.8		130					0	0	0	0	0	0	0	0	0	0	0	0	0	0	1	0	0	0	1	0	0	0	0	0	0	0	50	1.53	21.3593	134	69
0	2	76	2	91	1.48	41.5	130	80		133		8.1		126	0.68	170		41	0	0	0	0	0	0	0	0	0	0	0	0	0	0	0	0	0	1	0	0	0	0	0	0	0	0	85	1.45	40.4281
0	2	34	2	82	1.63	30.9	120	70		101	197		2	109	0.43	208		63	0	0	0	0	0	0	0	0	0	0	0	0	0	0	0	0	0	0	1	0	0	0	0	0	0	0
0	2	63	10	65	1.5	28.9	130	80		285		8.4		95		149	82	47	0	0	0	0	0	0	0	0	0	1	0	0	0	0	0	0	0	0	1	0	0	1	0	0	0	0	59	1.5	26.2222	130	80
0	2	68	8	74	1.53	31.6	140	80	106	156		7.2	1	143	0.89	136	130		0	0	0	0	0	0	0	0	0	1	0	0	0	0	0	0	0	0	1	0	0	0	0	0	0	0	71	1.5	31.5556	140	60
0	2	66	2	54	1.52	23.4	110	60		110		5.4							1	0	0	0	0	0	0	0	0	0	0	0	0	0	0	0	0	0	1	0	0	0	0	0	0	0
0	2	67	1	66	1.65	24.2	180	90	100	267		10.2		123	1.21	187	97	44	0	0	0	0	0	0	0	0	0	1	0	0	0	0	0	0	0	0	1	1	0	0	1	0	0	0
0	2	38	0	35	1.44	16.9	110	80		128		11.9		145		210	152	45	0	0	0	0	0	0	0	0	0	0	0	0	0	0	0	0	0	0	0	0	0	1	0	0	0	0	35	1.35	19.2044
0	2	67	8	54	1.5	24	120	80		101									0	0	0	0	0	0	0	0	0	0	0	0	0	1	0	0	0	0	1	0	0	0	0	0	0	0
1	2	77	0	74	1.55	30.8	130	60	104	104		4.9		134	2.49	213	134	52	0	0	0	0	0	0	0	0	1	1	1	0	0	1	0	0	0	1	0	0	0	0	0	0	0	0	79	1.55	32.8824	130	70
0	2	75	15	46	1.47	21.3	130	80	88	108		4.7	131	58	0.97	132	136	45	0	0	0	0	0	0	0	0	0	0	1	0	0	0	0	0	0	0	1	0	0	0	0	0	0	0
0	2	64	10	56	1.55	23.3	120	60		235		9.1		193	0.86	294	251	51	0	0	0	0	0	0	0	0	0	1	1	0	0	1	0	0	0	0	1	0	0	1	0	0	0	0
0	2	62	2	54	1.54	22.8	120	70		109		5.2			0.62	222		45	0	0	0	0	0	0	0	0	0	1	0	0	0	0	0	0	0	0	1	0	0	0	0	0	0	0	58	1.55	24.1415	140	80
0	3	35	0	100	1.65	36.7	110	90	108	108									0	0	0	0	0	0	0	0	0	0	0	0	0	0	0	0	0	0	0	0	0	1	0	0	0	0
1	2	50	10	80	1.65	29.4	110	70		261									0	0	0	0	0	0	0	0	0	0	0	0	0	0	0	0	0	0	1	0	0	0	0	0	0	0
0	2	60	1	72	1.5	32	110	70	109	135		6.7		60		140	103	64	0	0	0	0	0	0	0	0	0	0	1	0	0	0	0	0	0	0	1	0	0	0	0	0	0	0	71	1.45	33.7693
1	2	41	3	82	1.72	27.7	130	80		234		14		76	0.72	133	83	43	0	0	0	0	0	0	0	0	0	0	0	0	0	0	0	0	0	0	1	0	0	1	0	0	0	0
0	2	60	6	71	1.59	28.1	110	70		366		14.2		171	1.35	276	156	56	0	0	0	0	0	0	0	0	0	0	1	0	0	1	1	0	0	0	0	0	0	1	0	0	0	0
0	2	44	4	66	1.45	31.4	120	70		150		8.4			0.77				0	0	0	0	0	0	0	0	0	0	0	0	0	0	0	0	0	0	1	0	0	1	0	0	0	0
0	2	60	7	48	1.62	18.3	130	70		399									0	0	0	0	0	0	0	0	0	0	0	0	0	0	0	0	0	0	1	0	0	1	0	0	0	0
0	3	29	0	79.8	1.51	35	110	80		105	128								0	0	0	0	0	0	0	0	0	0	0	0	0	0	0	0	0	1	0	0	0	0	0	0	0	0
1	2	60	10	86	1.68	30.5	120	80	114	443		12.1	3	162	0.79	215	160	34	0	0	0	0	0	0	0	0	0	1	1	0	0	0	0	0	0	0	0	0	0	1	0	0	0	0
0	2	47	20	42	1.42	20.8	130	80		102		11.8							0	0	0	0	0	0	0	0	0	0	0	0	0	0	0	0	0	0	1	0	0	0	0	0	0	0	45	1.56	18.4911	188	47
1	2	67	23	80	1.66	29	150	80		151		10.4		103					0	0	0	0	1	0	0	0	0	1	1	0	0	0	0	0	0	0	1	0	0	0	0	0	0	0	83	1.62	31.6263	131	76
0	2	63	9	83	1.48	37.9	120	80	115	295					1.03	230			0	0	0	0	0	0	0	0	0	0	1	0	0	0	0	0	0	0	1	1	0	0	0	0	0	0
0	2	63	20	52	1.5	23.1	160	60		157		6.8		80	1.01	174	83		0	0	0	0	0	0	0	0	0	1	0	1	0	1	0	0	0	0	0	0	0	1	0	0	0	0
0	2	62	10	62	1.43	30.3	120	80		199									0	0	0	0	0	0	0	0	0	0	0	0	0	0	0	0	0	0	1	0	0	0	0	0	0	0
1	2	50	2	92	1.58	36.9	120	80		304									0	0	0	0	0	0	0	0	0	0	0	0	0	0	0	0	0	0	1	0	0	0	0	0	0	0
0	2	45	2	75	1.6	29.3	120	80		197		10.3		87	1.09	158	140	44	0	0	0	0	0	0	0	0	0	1	0	1	0	0	0	0	0	0	1	0	0	0	0	0	0	0
1	2	74	10	72	1.63	27.1	120	70	100	211		9		168	1.23	239	124	48	0	0	0	0	0	0	0	0	0	0	0	0	0	0	0	0	0	0	1	0	0	1	0	0	0	0	72	1.61	27.7767	120	70
0	2	78	2	45	1.4	23	110	80		128		5.9		84	1.03	143	112	37	0	0	0	0	0	0	0	0	0	0	0	0	0	0	0	0	0	1	0	0	0	0	0	0	0	0	40	1.41	20.1197	120	80
0	2	54	2	60	1.57	24.3	130	70		150		7.7			0.9				0	0	0	0	0	0	0	0	0	0	1	0	0	0	0	0	0	0	1	0	0	1	0	0	0	0
0	2	60	7	55	1.48	25.1	130	80	87	123		6.7		65	0.49	153	120	64	0	0	0	0	0	0	0	0	0	0	1	0	0	0	0	0	0	0	1	0	0	0	0	0	0	0	52	1.47	24.064	120	60
0	2	58	1	60	1.61	23.1	100	60		302		4.8		77	0.56		69		0	0	0	0	0	0	0	0	0	0	0	1	0	1	0	0	0	0	1	0	0	0	0	0	0	0
0	2	62	10	63	1.43	30.8	120	70		210		8.6		74	0.81	157	359	29	0	0	0	0	0	0	0	0	0	0	0	0	0	0	0	0	0	1	0	0	0	0	0	0	0	0	66	1.41	33.1975	110	70
1	2	65	1	75	1.63	28.2	120	80	101	108		5.9		117	1.23	163	119	36	0	0	0	0	0	0	0	0	0	0	1	0	0	0	0	0	0	0	1	0	0	0	0	0	0	0	74	1.64	27.5134	135	78
0	2	47	2	88	1.61	33.9	110	70	110	351					0.82				0	0	0	0	0	0	0	0	0	0	0	0	0	0	0	0	0	0	0	0	0	1	0	0	0	0	85	1.65	31.2213	120	70
0	2	59	0	79	1.5	35.1	120	80		139	168								0	0	0	0	0	0	0	0	0	0	0	0	0	0	0	0	0	0	1	0	0	0	0	0	0	0
1	2	48	10	67	1.6	26.2	120	70		260		9.3	22	88	1.21	140	105	38	0	0	0	0	0	0	0	0	0	0	0	0	0	0	0	0	0	0	1	0	0	1	0	0	0	0
1	2	67	3	69	1.7	23.9	110	70		126									1	0	0	1	0	0	0	0	0	0	0	0	0	0	0	0	0	0	1	1	0	0	0	0	0	0
0	2	73	10	68	1.52	29.4	140	70		387									0	0	0	0	0	0	0	0	0	0	0	0	0	0	0	0	0	0	1	0	0	0	0	0	0	0
1	2	69	15	70	1.68	24.8	130	80		131									0	0	0	0	0	0	0	0	0	1	0	0	0	0	0	0	0	0	1	0	0	0	0	0	0	0	74	1.6	28.9062	112	54
1	2	60	4	62	1.57	25.2	120	80		210		9.9			1.01				0	0	0	0	0	0	0	0	0	0	0	0	0	0	0	0	0	0	0	0	0	1	0	0	0	0
1	2	58	0	96	1.6	37.5	120	70		235									0	0	0	0	0	0	0	0	0	0	0	0	0	0	0	0	0	1	0	0	0	0	0	0	0	0	68	1.57	27.5873	120	60
0	2	67	10	78	1.5	34.7	110	60		307				86	0.63	146	83	44	0	0	0	0	0	0	0	0	0	0	0	0	0	0	0	0	0	0	1	1	0	0	0	0	0	0
0	2	57	9	60	1.65	22	120	80	94	391					0.91				0	0	0	0	0	0	0	0	0	0	0	0	0	0	0	0	0	0	0	0	0	1	0	0	0	0	57	1.5	25.3333
0	2	61	8	65	1.6	25.4	120	60	95	287		12.1	8	151	0.58	216	145	36	0	0	0	0	0	0	0	0	0	1	1	0	0	0	0	0	0	0	1	0	0	0	0	0	0	0
0	2	71	0	64	1.5	28.4	140	80		94		5.8			0.83				0	0	0	0	0	0	1	0	0	1	0	0	0	0	0	0	0	0	1	0	0	0	0	0	0	0	61	1.54	25.721	120	60
0	2	57	8	51	1.55	21.2	120	80	101	164		9.3		118	1.33	175	128	39	0	0	0	0	0	0	0	0	0	1	0	0	0	1	0	0	0	0	0	0	0	1	0	0	0	0	54	1.5	24
0	2	61	15	57	1.53	24.3	130	70		170					2.85	145	97		0	0	0	0	0	0	0	0	0	0	0	0	0	0	0	0	0	0	0	0	0	1	0	0	0	0
0	2	60	10	72	1.5	32	110	70		177		10.4	1	86		167	176	63	0	0	0	0	0	0	0	0	0	1	0	0	0	0	0	0	0	1	0	0	0	0	0	0	0	0	71	1.45	33.7693	116	56
1	2	51	2	90	1.67	32.3				127									0	0	0	0	0	0	0	0	0	0	0	0	0	0	0	0	0	0	1	0	0	0	0	0	0	0
0	2	42	2	57	1.58	22.8	110	70		116									0	0	0	0	0	0	0	0	0	0	0	0	0	0	0	0	0	1	0	0	0	0	0	0	0	0
0	2	83	21				110	60		134					1.31				0	0	0	0	1	0	0	0	0	1	0	0	0	1	0	0	0	1	0	0	0	0	0	0	0	0
0	2	70	7	63	1.45	30	110	70		175		6.3		100	1.18				0	0	0	0	0	0	0	0	0	0	0	0	0	0	0	0	0	0	1	0	0	0	0	0	0	0	63	1.48	28.7619	150	77
1	2	50	0	66	1.6	25.8	130	70	95	97		8.7	2	116	0.99	164	62.13	30	0	0	0	0	0	0	0	0	0	0	0	0	0	0	0	0	0	0	1	0	0	0	0	0	0	0	68	1.64	25.2826	122	68
0	2	62	17	47	1.4	24	120	80	84	180		6.5	41	110	0.8	172.7	91.8	44	0	0	0	0	0	0	0	0	0	0	0	0	0	0	0	0	0	0	1	0	0	0	0	0	0	0	46	1.38	24.1546	177	84
1	2	64	30	63	1.68	22.3	130	70		135		6.3		113	2.94	179		32	0	0	0	0	0	0	1	0	1	1	1	1	0	0	0	0	0	0	0	0	0	1	0	0	0	0
1	2	58	5	49	1.57	19.9	90	60		331		15.5			1.13				0	0	0	0	0	0	0	0	0	0	0	0	0	0	0	0	0	0	0	0	0	0	1	0	0	0
0	2	68	13	62	1.48	28.3	140	80	101	189		8.3			0.67				0	0	0	0	0	0	0	0	0	1	0	0	0	1	0	0	0	1	0	0	0	0	0	0	0	0	64	1.44	30.8642	158	89
0	2	52	0	71	1.48	32.4	120	80		135	221	6.3		175	1	265		29	0	0	0	0	0	0	0	0	0	0	0	0	0	0	0	0	0	1	0	0	0	0	0	0	0	0	69	1.49	31.0797	123	74
1	2	50	5	90	1.67	32.3	140	90		138									0	0	0	0	0	0	0	0	0	0	1	0	0	0	0	0	0	1	0	0	0	0	0	0	0	0	90	1.7	31.1419	134	82
0	2	69	2	91	1.56	37.4	150	90	109	59				120		162	155	29	0	0	0	1	0	0	0	0	0	1	0	0	0	1	0	0	0	1	0	0	0	0	0	0	0	0	86	1.5	38.2222
1	2	70	7	69	1.65	25.3	120	60		278									0	0	0	0	0	0	0	0	0	0	0	0	0	0	0	0	1	0	0	0	0	0	1	0	0	0	68	1.59	26.8977	130	60
0	2	63	5	68	1.5	30.2	130	80		104									0	0	0	0	0	0	0	0	0	0	1	0	0	0	0	0	0	0	1	0	0	0	0	0	0	0
0	2	49	12	57	1.5	25.3	120	80		263		11.5		141	1.08				0	0	0	0	0	0	0	0	0	0	0	0	0	0	0	0	0	0	1	0	0	1	1	0	0	0
1	2	72	3	56	1.58	22.4	100	60		399									0	0	0	0	0	0	0	0	0	0	0	0	0	0	0	0	0	0	1	0	0	1	0	0	0	0
0	2	67	1	78	1.67	28	130	70	101	93		5.4		211	0.75	294	79	67.2	0	0	0	0	0	0	0	0	0	1	1	0	0	1	0	0	0	0	1	0	0	0	0	0	0	0
1	2	84	3	43	1.57	17.4	110	70		254		7.2		78	0.9				0	0	0	0	0	0	0	0	0	0	1	0	0	0	0	0	0	0	1	0	0	0	1	0	0	0
1	2	60	15	53	1.7	18.3	130	80	83	81									1	0	0	0	0	0	0	0	1	0	0	0	0	0	0	0	0	0	0	0	0	1	0	0	0	0	59	1.53	25.204	120	80
0	2	55	0	78	1.49	35.1	130	70		179		6.2		149	1.06				0	0	0	0	0	0	0	0	0	0	0	0	0	0	0	0	0	0	1	0	0	0	0	0	0	0
0	2	73	10	66	1.52	28.6	150	70		101		6.7			1.28				0	0	0	0	0	0	0	0	0	1	0	0	0	0	0	0	0	0	1	0	0	0	0	0	0	0	64	1.5	28.4444	135	64
0	2	59	0	100	1.55	41.6	110	70		129		6.9		72	0.68	135	67	44	0	1	0	0	0	0	0	0	0	1	0	0	0	0	0	0	0	0	1	0	0	0	0	0	0	0	88	1.58	35.2508	124	70
0	2	65	3	102	1.65	37.5	180	90		84		7.8		170		239	150	58	0	0	0	0	0	0	0	0	0	1	1	0	0	0	0	0	0	0	1	0	0	0	0	0	0	0
0	2	74	29	73	1.5	32.4	120	80		80	103								0	0	0	0	0	0	0	0	0	0	0	0	0	0	0	0	0	1	0	0	0	0	0	0	0	0
1	2	69	3	96	1.68	34	120	80	100	266		10.1		107	1.21				0	0	0	0	0	0	0	0	0	0	0	0	0	0	0	0	0	0	0	0	0	0	1	0	0	0
0	2	55	5	74	1.65	27.2	100	70	101	106		5.8		134	1.07	145	153	47	0	0	0	0	0	0	0	0	0	0	0	0	0	0	0	0	0	1	0	0	0	0	0	0	0	0	75	1.63	28.2284	140	80
0	2	30	0	89	1.53	38	110	70		87		7	203	102	0.4	177	189	49	0	0	0	0	0	0	0	0	0	0	0	0	0	0	0	0	0	0	1	1	0	0	0	0	0	0
0	2	79	10	60	1.5	26.7	120	70		94									1	0	0	0	1	0	0	0	0	1	0	1	0	1	0	0	0	1	0	0	0	0	0	0	0	0				120	66
1	2	63	0	67	1.58	26.8	120	80		135									0	0	0	0	0	0	0	0	0	0	0	0	0	0	0	0	0	0	1	0	0	0	0	0	0	0
1	2	75	5	62	1.6	24.2	110	70		176					1.44	201	146		0	0	0	0	0	0	0	0	0	0	0	0	0	0	0	0	0	1	0	0	0	0	0	0	0	0	70	1.62	26.6728	133	75
0	2	53	10	60	1.48	27.4	120	70		112									0	0	0	0	0	0	0	0	0	0	0	0	0	1	0	0	0	0	1	0	0	0	1	0	0	0	58	1.49	26.1249
0	2	66	15	70	1.54	29.5	120	70		135		6		124	1.11	199	152	43	0	0	0	0	0	0	0	0	0	0	0	0	0	0	0	0	0	0	1	0	0	0	0	0	0	0
0	2	60	15	48	1.46	22.5	130	60		112				152	1.22				0	0	0	0	0	0	0	0	0	0	0	0	0	1	0	0	0	0	0	0	0	0	1	0	0	0	48	1.44	23.1481	130	60
1	2	56	0	81	1.6	31.6	110	60	103	72		8.4			1.07	185	140		0	0	0	0	0	0	0	0	0	0	0	0	0	0	0	0	0	0	0	0	1	0	0	0	0	0
0	2	55	15	53	1.48	24.2	130	70	96	255		12.2		184	0.53	271	210	45	0	0	0	0	0	0	0	0	0	0	0	0	0	0	0	0	0	0	1	0	0	1	0	0	0	0
1	2	62	4	74	1.63	27.9	140	80		135	90	6.5		134	0.79	202	253	42	0	0	0	0	0	0	0	0	0	1	0	0	0	1	0	0	0	0	1	0	0	0	0	0	0	0	77	1.65	28.2828	130	80
0	2	54	2	92	1.5	40.9	120	80		111				102	1				0	0	0	0	0	0	0	0	0	0	0	0	0	0	0	0	0	0	1	0	0	0	0	0	0	0
0	2	62	8	80	1.53	34.2	110	60		107		6.1	5	111	0.8				0	0	0	0	0	0	0	0	0	0	0	0	0	1	0	0	0	0	1	0	0	0	0	0	0	0
1	2	45	0	77	1.73	25.7	110	70		110				206	1.03				0	0	0	0	0	0	0	0	0	0	0	0	0	0	0	0	0	0	1	0	0	0	0	0	0	0
0	2	66	20	46	1.45	21.9	120	60		205		10.5	119	71	1.34	127	71	42	0	0	0	0	0	0	0	0	1	0	1	0	0	0	0	0	0	0	0	0	0	0	1	0	0	0	48	1.4	24.4898	170	80
0	2	59	2	49	1.5	21.8	120	60		85				139	0.62	210	93	52	0	0	0	0	0	0	0	0	0	0	0	0	0	0	0	0	0	0	1	0	0	0	0	0	0	0	49	1.48	22.3703	120	60
0	2	86	0	73	1.5	32.4	110	70		96		5		123					0	0	0	0	0	0	0	0	0	0	0	0	0	0	0	0	0	1	0	0	0	0	0	0	0	0
0	2	59	4	84	1.58	33.6	120	60		248		8.9		123	1.08				0	0	0	0	0	0	0	0	0	0	0	0	0	0	0	0	0	0	1	0	0	0	1	0	0	0
0	2	65	9	65	1.5	28.9	130	80		216									0	0	0	0	0	0	0	0	0	0	0	0	0	0	0	0	0	0	1	0	0	0	0	0	0	0
1	2	57	15	67	1.7	23.2	120	60		131		10.8	98		0.49				0	0	0	0	0	0	0	0	0	0	0	0	0	0	0	0	1	0	0	0	0	1	0	0	0	0
0	2	57	7	53	1.58	21.2	130	60		349		11.9		240					0	0	0	0	0	0	0	0	0	0	0	0	0	0	0	0	0	0	0	0	0	1	0	0	0	0	49	1.54	20.6612	120	80
1	2	63	0	60	1.5	26.7	110	70		93		10	9		0.93				0	0	0	0	0	0	0	0	0	0	0	0	0	0	0	0	0	1	0	0	0	0	0	0	0	0	65	1.46	30.4935	130	70
0	2	58	5	83	1.54	35	130	80		150				50	1.05	140	203	49	0	0	0	0	0	0	1	0	0	1	1	0	0	1	0	0	0	0	1	0	0	0	0	0	0	0	87	1.65	31.9559
0	2	50	0	64	1.62	24.4	100	60		323									0	0	0	0	0	0	0	0	0	0	0	0	0	0	0	0	0	0	1	0	0	1	0	0	0	0
0	2	69	1	82	1.62	31.2	110	80		114					1.05				0	0	0	0	0	0	1	0	0	1	0	0	0	0	0	0	0	1	0	0	0	0	0	0	0	0
1	2	78	0	89	1.63	33.5	120	60		153		6.2		126	1.36	185	154	27	0	0	0	0	0	0	0	0	0	0	1	0	0	0	0	0	0	1	0	0	0	0	0	0	0	0
0	2	44	2	41	1.5	18.2	90	60		122		6.9			0.95				0	0	0	0	0	0	0	0	0	0	0	0	0	0	0	0	0	0	0	1	0	0	0	0	0	0
1	2	78	4	95	1.56	39	100	60		106		6.1	15		0.7				0	0	0	0	0	0	0	0	0	1	0	0	0	0	0	0	0	0	0	1	0	0	0	0	0	0
0	2	69	0	76	1.55	31.6	90	60	103	122	280	7.3		159	0.88	219	171	39	0	0	0	0	0	0	0	0	0	0	0	0	0	0	0	0	0	0	1	0	0	0	0	0	0	0
1	2	84	6	63	1.55	26.2	90	60	110										0	0	0	0	0	0	0	0	0	0	0	0	0	0	0	0	0	0	1	0	0	0	0	0	0	0	64	1.6	25	120	80
1	2	64	15	82	1.54	34.6	110	60		297									0	0	0	0	0	0	0	0	0	0	1	0	0	0	0	0	0	0	1	0	0	0	0	0	0	0
1	2	68	17	65	1.62	24.8	120	60		220		11.8		89	1.19	154	193	32	0	0	0	0	0	0	0	0	0	0	1	0	0	0	0	0	0	0	1	1	0	0	1	0	0	0	63	1.6	24.6094	117	58
0	2	65	3	67	1.5	29.8	120	70		89		5.9		130	1.06	248	97	40	0	0	0	0	0	0	0	0	0	1	1	0	0	1	0	0	0	0	1	0	0	0	0	0	0	0	64	1.6	25	127	71
0	2	69	5	56	1.39	29	130	60	100	229		11			0.94				0	0	0	0	0	0	0	0	0	0	0	0	0	0	0	0	0	0	1	0	0	0	0	0	0	0
0	2	46	1	63	1.51	27.6	100	60		126									0	0	0	0	0	0	0	0	0	0	0	0	0	0	0	0	0	0	1	0	0	0	0	0	0	0	66	1.52	28.5665	125	80
0	2	61	5	62	1.48	28.3	110	70	100	116		6.3	2	216	0.71	272		41	0	0	0	0	0	0	0	0	0	0	0	0	0	0	0	0	0	1	0	0	0	0	0	0	0	0
0	2	73	0	76	1.5	33.8	140	90		111		4.5	27	53	0.99				0	0	0	0	0	0	0	0	0	1	0	0	0	0	0	0	0	0	1	0	0	0	0	0	0	0
0	2	64	0	60	1.5	26.7	110	70		120	209			177					0	0	0	0	0	0	0	0	0	0	1	0	0	0	0	0	0	0	1	0	0	0	0	0	0	0
0	2	71	1	44	1.4	22.4	120	70		99		11.2		61	0.9	140	100	59	0	0	0	0	0	0	0	0	0	0	0	0	0	1	0	0	0	0	0	0	0	0	1	0	0	0	43	1.4	21.9388
0	2	69	14	57	1.55	23.7	120	80		119	169								0	0	0	0	0	0	0	0	0	0	0	0	0	0	0	0	0	0	1	0	0	1	0	0	0	0
1	2	61	5	57	1.56	23.4	140	80		95									0	0	0	0	0	0	0	0	0	1	1	0	0	1	0	0	0	0	1	0	0	0	0	0	0	0	57	1.5	25.3333	150	80
1	2	80	15	67	1.62	25.5	120	80		264		11.9		81	1.36	129	219	32	1	1	1	1	1	1	1	1	1	1	1	1	1	1	1	1	1	0	0	0	0	1	0	0	0	0
0	2	65	15	51	1.5	22.7	100	60		102		7.5		106	0.96				0	0	0	0	1	0	0	0	0	1	0	0	0	0	0	0	0	0	0	0	0	0	1	0	0	0	64	1.5	28.4444
0	2	54	11	61	1.49	27.5	110	70		130		14.5		134	0.87				0	0	0	0	0	0	0	0	0	0	0	0	0	0	0	0	0	0	0	0	0	1	0	0	0	0
0	2	64	16	47	1.5	20.9	100	60		242									0	0	0	0	0	0	0	0	0	0	0	0	0	0	0	0	0	0	1	0	0	0	0	0	0	0
0	2	81	30	59	1.57	23.9	140	60		182		7.3		77	1.16	135	74	44	0	0	0	0	0	0	0	0	0	1	1	0	0	1	0	0	0	0	1	0	0	0	0	0	0	0	54	1.56	22.1893	133	76
0	2	52	5	68	1.43	33.3	110	70		262				147	0.59	215	89	55	0	0	0	0	0	0	0	0	0	0	0	0	0	0	0	0	0	0	1	0	0	0	0	0	0	0
0	2	55	2	111	1.6	43.4	130	70		158		10.5		160	0.97				0	0	0	0	0	0	0	0	0	0	0	0	0	0	1	0	0	0	1	0	0	1	0	0	0	0
0	2	41	3	47	1.5	20.9	120	70		91		6	293	95					0	0	0	0	0	0	0	0		0	0	0	0	0	0	0	0	1	0	0	0	0	0	0	0	0	56	1.56	23.0112	117	60
1	2	42	0	77	1.62	29.3	110	60		149		10.5		92	1.04				0	0	0	0	0	0	0	0	0	0	0	0	0	0	0	0	0	0	1	0	0	0	0	0	0	0
0	1	28	3	44	1.5	19.6	90	60		569									0	0	0	0	0	0	0	0	0	0	0	0	0	0	0	0	0	0	0	0	0	1	0	0	0	0	49	1.52	21.2084	58	37
1	2	79	3	72	1.6	28.1	110	60		85									0	0	0	0	0	0	0	0	1	1	0	0	0	0	0	0	0	1	0	0	0	0	0	0	0	0
0	2	61	0	77	1.52	33.3	120	60		115									0	0	0	0	0	0	0	0	0	0	0	0	0	0	0	0	0	0	1	0	0	0	0	0	0	0
1	2	83	1	72	1.5	32	110	60	104	106			6	182	1.19				0	0	0	0	0	0	0	0	0	0	0	0	0	0	0	0	0	1	0	0	0	0	0	0	0	0
0	2	60	5	91	1.52	39.4	120	80	125	190		10.3		127	0.43	192	200	36	0	0	0	0	0	0	0	0	0	0	0	0	0	0	0	0	0	0	1	0	0	0	0	0	0	0
1	2	42	5	56	1.58	22.4	120	60		290		15.8		148	0.7	226	337	44	0	0	0	0	0	0	0	0	0	0	1	0	0	0	0	0	0	0	0	0	0	1	0	0	0	0	56	1.59	22.151	114	74
1	2	58	0	72	1.65	26.4	100	60	91	118		5.8		107	0.92	165	97	48	0	0	0	0	0	0	0	0	0	0	0	0	0	0	0	0	0	0	1	0	0	0	0	0	0	0	76	1.6	29.6875
0	2	58	15	79	1.55	32.9	110	70	106	195				117		180	147	63	0	0	0	0	0	0	0	0	0	1	0	0	0	1	0	0	0	0	1	0	0	0	0	0	0	0
1	2	39	0	103	1.63	38.8	120	70		204		10.3			1.26				0	0	0	0	0	0	0	0	0	0	0	0	0	0	0	0	0	0	1	0	0	0	0	0	0	0
0	2	71	5	62	1.48	28.3	160	80		122				79	1.41	149	165	37	0	0	0	0	0	0	0	0	0	1	1	1	0	1	0	0	0	1	0	0	0	0	0	0	0	0	64	1.47	29.6173	120	60
0	2	62	14	55	1.47	25.5	120	80	95	254		10.3		187	0.62	261	106	57	0	0	0	0	0	0	0	0	0	0	0	0	0	0	0	0	0	0	0	0	0	1	0	0	0	0	57	1.46	26.7405	145	72
0	2	50	2	76	1.5	33.8	110	60	116	131		6.5		172	0.95	216	77	54	0	0	0	0	0	0	0	0	0	1	1	0	0	1	0	0	0	0	1	0	0	0	0	0	0	0	65	1.47	30.0801	135	70
0	2	82	6	50	1.5	22.2	120	60		163		7.2		141	0.65			61	0	0	0	0	0	0	0	0	0	0	0	0	0	0	0	0	0	0	1	1	0	0	0	0	0	0
0	2	65	6	57	1.52	24.7	100	60	90	128		5.5			1.12				1	0	0	0	0	0	0	0	0	0	0	0	0	0	0	0	0	0	1	1	0	0	0	0	0	0
1	2	58	2	82	1.69	28.7	103	70		150		6.9	225	132	0.91	246	360	44	0	0	0	0	0	0	0	0	0	0	0	0	0	0	0	0	0	0	1	1	0	0	0	0	0	0
0	2	50	10	86	1.61	33.2	120	80	115	192		10.8		146	0.48	201	87	49	0	0	0	0	0	0	0	0	0	0	0	0	0	0	0	0	0	0	1	1	0	0	0	0	0	0
1	2	67	0	98	1.78	30.9	110	80	108	107		5.1		142	1.35				0	0	0	0	0	0	0	0	0	1	1	0	0	0	0	0	0	0	1	0	0	0	0	0	0	0
0	2	52	1	60	1.55	25	110	80	96	348									0	0	0	0	0	0	0	0	0	0	0	0	0	0	0	0	0	0	1	0	0	0	0	0	0	0
0	2	57	13	61	1.45	29	120	70		125		6.4		133	0.82				0	0	0	0	0	0	0	0	0	0	1	0	0	0	0	0	0	0	1	0	0	0	0	0	0	0
1	2	42	7	50	1.6	19.5	120	70		230									0	0	0	0	0	0	0	0	0	0	0	0	0	0	0	0	0	0	0	0	0	0	1	0	0	0
0	2	49	6	53	1.5	23.6	140	70	86	117									0	0	0	0	0	0	0	0	0	1	0	0	0	0	0	0	0	0	1	0	0	0	0	0	0	0
0	2	64	10	72	1.56	29.6	140	70		324		11.7		224	0.55	289	61	57	0	0	0	0	0	0	0	0	0	0	0	0	0	0	0	0	0	0	1	0	0	1	0	0	0	0	80	1.56	32.8731	120	70
0	2	56	3	57	1.59	22.5	130	60		406				149	1.13				0	0	0	0	0	0	0	0	0	0	0	0	0	0	0	0	0	0	1	0	0	0	0	0	0	0
0	2	52	1	45	1.6	17.6	140	80		103									0	0	0	0	0	0	0	0	0	0	0	0	0	0	0	0	0	0	1	0	0	0	0	0	0	0
0	2	51	8	84	1.62	32	130	70	108	267		12.5			0.5	198		39	0	0	0	0	0	0	0	0	0	0	0	0	0	0	0	0	0	0	1	0	0	0	1	0	0	0	89	1.53	38.0196	130	74
1	2	57	2	68	1.68	24.1	130	70		226		9.7		119					0	0	0	0	0	0	0	0	0	0	0	0	0	0	0	0	0	0	0	0	0	0	1	0	0	0
0	2	59	5	51	1.55	21.2	150	90		137				200	1				0	0	0	0	0	0	0	0	0	1	1	0	0	0	0	0	0	0	1	0	0	0	1	0	0	0
0	2	66	15	72	1.5	32	160	80	100	194									0	0	0	0	0	0	0	0	0	1	0	0	0	1	0	0	0	0	1	0	0	0	0	0	0	0
1	2	53	9	64	1.66	23.2				372					1.23				0	0	0	0	0	0	0	0	0	0	0	0	0	0	0	0	0	0	1	0	0	0	0	0	0	0
0	2	65	3	50	1.45	23.8	110	70	91	122		5.9	10	160		268	239	60	0	0	0	0	0	0	0	0	0	0	1	0	0	1	0	0	0	0	1	0	0	0	0	0	0	0	54	1.45	25.6837	128	50
0	2	72	30	71	1.5	31.6	130	70		151		9.36	95	112	0.92				0	0	0	0	0	0	0	0	0	1	1	0	0	0	0	0	0	0	1	0	0	0	0	0	0	0	69	1.5	30.6667
0	2	70	15	54	1.43	26.4	130	70	99	252		8.3		131	0.86	253	431	40	0	0	0	0	0	0	0	0	0	0	0	0	0	0	0	0	0	0	1	0	0	0	1	0	0	0
0	2	51	7	51	1.48	23.3	145	90	94	224		9.9		73	0.57	130	94	38	0	0	0	0	0	0	0	0	0	0	0	0	0	0	0	0	0	0	1	0	0	0	0	0	0	0	48	1.5	21.3333	120	80
0	2	41	0	107	1.5	47.6				196				162					0	0	0	0	0	0	0	0	0	0	1	0	0	0	0	0	0	0	1	0	0	0	0	0	0	0
0	2	59	15	57	1.5	25.3				153					3.85				0	0	0	0	0	0	0	0	1	0	0	1	0	0	0	0	0	0	0	0	0	1	0	0	0	0
0	2	43	17	50	1.46	23.5				136		8.5		131	4.43				0	0	0	0	0	0	0	0	1	0	0	1	0	0	0	0	0	0	0	0	0	1	0	0	0	0
0	2	64	8	53	1.5	23.6	130	80		197									0	0	0	0	0	0	0	0	0	0	0	0	0	0	0	0	0	1	1	1	0	0	0	0	0	0	49	1.45	23.3056	130	80
1	2	54	12	82	1.7	28.4	130	80		317									0	0	0	0	0	0	0	0	0	0	0	0	0	0	0	0	0	0	0	0	0	0	1	0	0	0
0	5	51	0	70	1.6	27.3	120	70	91	117	201	6.7		67		129	141	43	0	0	0	0	0	0	0	0	0	0	0	0	0	0	0	0	0	0	1	0	0	0	0	0	0	0
1	2	63	4	71	1.68	25.2	110	60	102	160									0	0	0	1	0	0	0	0	0	0	0	0	0	0	0	0	0	0	1	0	0	0	0	0	0	0
0	2	57	15	77	1.53	32.9	130	80	100	199		6.5		116	0.97				0	0	0	0	0	0	0	0	0	0	0	0	0	0	0	0	0	1	1	0	0	0	0	0	0	0	76	1.52	32.8947
1	2	48	8	80	1.68	28.3	100	60	95	206			778	138	0.86	212	134	62	0	0	0	0	0	0	0	0	1	0	1	0	0	0	0	0	0	0	1	0	0	1	0	0	0	0	87	1.58	34.8502
0	2	66	0	72	1.46	33.8	130	70		98									0	0	0	0	0	0	0	0	0	1	0	0	0	0	0	0	0	0	1	0	0	0	0	0	0	0
1	2	54	20	66	1.62	25.1	100	70		184		5.2	965						0	0	0	0	0	0	0	0	0	0	0	0	0	0	0	0	0	0	1	0	0	0	0	0	0	0	67	1.64	24.9108
0	2	75	5	71	1.56	29.2	140	80	101	129		6.9							0	0	0	0	0	0	0	0	0	0	0	0	0	1	0	0	0	0	1	0	0	0	0	0	0	0
0	2	67	15	60.7	1.51	26.6	110	70		275									0	0	0	0	0	0	0	0	0	0	0	0	0	0	0	0	0	0	1	0	0	0	0	0	0	0
1	2	64	4	71	1.7	24.6	110	70	106	178		8.4	21	51	0.73	114	70	55	0	0	0	0	0	0	0	0	0	0	0	0	0	0	0	0	0	0	0	0	0	1	0	0	0	0	81	1.7	28.0277
1	2	57	6	85	1.7	29.4	140	80			258								0	0	0	0	0	0	0	0	0	0	0	0	0	0	0	0	0	1	0	0	0	0	1	0	0	0	82	1.71	28.0428	120	80
0	2	62	4	46	1.47	21.3	120	70		94	94	5.9	1555	98	0.78	148		25	0	0	0	0	0	0	0	0	0	0	0	0	0	0	0	0	0	1	1	0	0	0	0	0	0	0	48	1.44	23.1481	127	62
0	2	56	5	65	1.52	28.1	155	95		184									0	0	0	0	0	0	0	0	0	1	0	0	0	0	0	0	0	2	1	0	0	0	0	0	0	0
0	2	58	15	51	1.5	22.7	110	80		306									0	0	0	0	0	0	0	0	0	0	0	0	0	0	0	0	0	0	1	0	0	0	1	0	0	0
0	2	68	2	62	1.56	25.5	140	80	81	80	97	5.1		105	0.79				0	0	0	0	0	0	0	0	0	0	0	0	0	0	0	0	0	0	1	0	0	0	0	0	0	0	65	1.57	26.3702	150	80
1	2	50	2	81	1.68	28.7	170	90	96	80	92	6.6							0	0	0	0	0	0	0	0	0	0	0	0	0	0	0	0	0	0	1	0	0	1	0	0	0	0
0	2	67	6	46	1.42	22.8	120	60	86	98	117	5.4	36						0	0	0	0	0	0	0	0	0	0	0	0	0	0	0	0	0	0	0	0	0	0	1	0	0	0
0	2	54	0	50	1.36	27	120	80		111		6.1		97	0.77	154	171	41	0	0	0	0	0	0	0	0	0	0	0	0	0	0	0	0	0	0	1	0	0	0	0	0	0	0	50	1.34	27.8458	134	77
1	2	42	3	76	1.67	27.3	110	70		107		15		125	1.02				0	0	0	0	0	0	0	0	0	0	0	0	0	0	0	0	0	1	0	0	0	0	1	0	0	0
0	2	64	20	55	1.48	25.1	130	80			221	6.8		178	7.9				0	0	0	0	0	0	0	0	1	1	1	0	0	0	0	0	0	1	0	0	0	0	0	0	0	0
1	2	67	8	74	1.55	30.8	140	70	99	173		10.9							0	0	0	0	0	0	0	0	0	0	0	0	0	0	0	0	0	0	1	0	0	0	0	0	0	0
0	2	73	3	54	1.36	29.2	110	70		125				166					0	0	0	0	0	0	0	0	0	0	0	0	0	0	0	0	0	1	1	0	0	0	0	0	0	0
1	2	65	9	56.5	1.6	22.1	115	70		82		12			0.54				0	0	0	0	0	0	0	0	0	0	0	0	0	0	0	0	0	0	0	0	0	0	1	0	0	0	80	1.63	30.1103	130	80
0	1	22	19	68	1.62	25.9	90	50				7.4							0	0	0	0	0	0	0	0	0	0	0	0	0	0	0	0	0	1	0	0	0	0	0	0	0	0
0	2	60	10	68	1.58	27.2	140	80	102	107		9.5	59	117	1	120	134	42	0	0	0	0	0	0	1	0	0	1	1	0	0	0	0	0	0	0	1	0	0	0	0	0	0	0
0	2	87	7	69	1.44	33.3	180	80		123		6.1	67	128	0.85	196	129	42	0	0	0	0	0	0	0	0	0	1	0	0	0	0	0	0	0	1	0	0	0	0	0	0	0	0	68	1.46	31.9009	140	90
0	2	60	8	61	1.47	28.2	120	80	100	180	215								0	0	0	0	0	0	0	0	0	0	0	0	0	0	0	0	0	0	1	0	0	0	0	0	0	0
0	2	62	15	69	1.5	30.7	120	70	103	118		6.4		129	0.54	220	217	48	0	0	0	0	0	0	0	0	0	1	1	0	0	1	0	0	0	0	1	0	0	0	0	0	0	0
0	2	79	38	59	1.5	26.2	140	80	92	101		7.4			1.21		110		0	0	0	0	0	0	0	0	0	0	0	0	0	0	0	0	0	0	1	0	0	1	0	0	0	0
1	2	42	0	77	1.6	30.1	130	90	96	127									0	0	0	0	0	0	0	0	0	0	0	0	0	0	0	0	0	0	1	0	0	0	0	0	0	0
1	2	68	40				140	80		203									0	0	0	0	0	0	0	0	0	0	0	0	0	0	0	0	0	1	0	0	0	0	0	0	0	0
0	2	45	5	50	1.46	23.5	110	80		368									0	0	0	0	0	0	0	0	0	0	0	0	0	0	0	0	0	1	0	0	0	0	0	0	0	0
0	2	61	0	56	1.43	27.4	160	90	89	80	90								0	0	0	0	0	0	0	0	0	0	0	0	0	0	0	0	0	0	1	0	0	0	0	0	0	0	69	1.44	33.2755	160	90
1	2	66	12	65	1.67	23.3	140	80		120									0	0	0	0	0	0	0	0	0	1	0	0	0	0	0	0	0	0	1	0	0	0	0	0	0	0
0	2	60	0	60	1.46	28.1	160	90	96	131		6			1.05	121		38	0	0	0	0	0	0	0	0	0	0	0	0	0	0	0	0	0	0	1	0	0	0	0	0	0	0
0	2	58	3	82	1.52	35.5	120	80		321									0	0	0	0	0	0	0	0	0	0	0	0	0	0	0	0	0	0	0	0	0	1	0	0	0	0	90	1.55	37.461	100	70
0	2	63	5	65	1.48	29.7	120	80	97	210	263								0	0	0	0	0	0	0	0	0	0	0	0	0	0	0	0	0	0	1	0	0	0	0	0	0	0
0	2	63	2	70	1.52	30.3	110	60		125	233	5.2		182	0.89	270	155	35	0	0	0	0	0	0	0	0	0	0	0	0	0	0	0	0	0	0	1	0	0	0	0	0	0	0
0	2	63	0	66	1.48	30.1	130	60		119		6.2		122	0.62	211	73		0	0	0	0	0	0	0	0	0	0	0	0	0	0	0	0	0	1	1	0	0	0	0	0	0	0
0	5	60	0	73	1.59	28.9	110	80	99	117	146	5.5							0	0	0	0	0	0	0	0	0	0	0	0	0	1	0	0	0	0	1	0	0	0	0	0	0	0
0	2	66	29	50	1.45	23.8	110	70	88	236		14			0.9				0	0	0	0	1	0	0	0	0	0	0	0	0	0	0	0	0	0	0	0	0	0	1	0	0	0	47	1.4	23.9796	103	46
0	2	50	4	65	1.55	27.1	130	80	90	302		9				163	140	26	1	0	0	0	0	0	0	0	0	0	0	0	0	0	0	0	0	0	1	0	0	1	0	0	0	0
0	2	73	17	72	1.5	32	130	70	99	343									1	0	0	0	0	0	0	0	1	1	0	0	0	0	0	0	0	1	0	0	0	0	0	0	0	0
0	2	68	0	61	1.43	29.8	110	70		124									0	0	0	0	0	0	0	0	0	1	0	0	0	0	0	0	0	0	1	0	0	0	0	0	0	0	62	1.48	28.3053	130	70
0	5	76	0				110	60		99	166				1.2				0	0	0	0	0	0	0	0	0	0	0	0	0	0	0	0	0	0	1	0	0	0	0	0	0	0
0	2	61	0	74	1.5	32.9	130	70	100	119	212			122		174	172	26	0	0	0	0	0	0	0	0	0	0	0	0	0	0	0	0	0	0	1	0	0	0	0	0	0	0
0	2	55	5	62	1.55	25.8	115	80		284			31	149	0.62	213	128	48	0	0	0	0	0	0	0	0	1	1	0	0	0	0	0	0	0	0	1	0	0	1	0	0	0	0
0	2	76	17	72	1.46	33.8	120	70	110	130									0	0	0	0	0	0	0	0	0	0	0	0	0	0	0	0	0	0	1	0	0	0	0	0	0	0
0	2	56	0	80	1.52	34.6	120	80				15.3		185	0.82	266	323	36	0	0	0	0	0	0	0	0	0	0	0	0	0	0	0	0	0	0	0	0	0	0	1	0	0	0	75	1.52	32.4619	104	80
0	2	61	3	67	1.52	29	110	70	97	145		7.3	23	154	0.98	234	153	73	0	0	0	0	0	0	0	0	0	0	0	0	0	0	0	0	0	0	1	0	0	0	0	0	0	0
0	5	69	0	62	1.55	25.8	140	80	89	96	216	5.3		52	0.64	112	57	54	0	0	0	0	0	0	0	0	0	1	0	0	0	0	0	0	0	0	1	0	0	0	0	0	0	0
1	2	76	4	72	1.6	28.1	140	80	101	111		7.1		147	0.77	212	159	33	0	0	0	0	0	0	0	0	0	0	0	0	0	0	0	0	0	0	1	0	0	0	0	0	0	0	73	1.65	26.8136
0	2	41	1	94	1.55	39.1	163	90	117	114		5.9		166	0.57	212	100	36	0	0	0	0	0	0	0	0	0	1	0	0	0	0	0	0	0	0	1	0	0	0	0	0	0	0
0	2	53	0	74	1.52	32				102									0	0	0	0	0	0	0	0	0	0	0	0	0	0	0	0	0	0	1	0	0	0	1	0	0	0	79	1.5	35.1111	160	90
0	2	49	0	76	1.44	36.7	100	70	113	245		11.5			0.97				0	0	0	0	0	0	0	0	0	0	0	0	0	0	0	0	0	1	0	0	0	0	0	0	0	0
0	2	52	7	70	1.55	29.1	140	70		210		11.2		116	0.94	167	156	30	0	0	0	0	0	0	0	0	0	0	0	0	0	0	0	0	0	0	0	1	0	0	0	0	0	0	68	1.5	30.2222	120	70
0	2	60	3	73	1.52	31.6	130	70		144		6.8		165	0.84	260	231	36	0	0	0	0	0	0	0	0	0	0	1	0	0	0	0	0	0	0	1	0	0	0	0	0	0	0	69	1.5	30.6667
0	2	53	5	60	1.45	28.5	120	60	90	85		5.4			0.57	204	153	38	0	0	0	0	0	0	0	0	0	0	0	0	0	0	0	0	0	0	1	0	0	0	0	0	0	0	55	1.52	23.8054	120	60
0	2	69	1	74	1.5	32.9	120	70		90				68	0.64	144	71	76	0	0	0	0	0	0	0	0	0	0	0	0	0	0	0	0	0	0	1	0	0	0	0	0	0	0
0	2	45	0	52	1.47	24.1				100		5.6			0.89	189	188	38	0	0	0	0	0	0	0	0	0	0	0	0	0	0	0	0	0	0	1	0	0	0	0	0	0	0	54	1.55	22.4766	110	70
1	2	55	2	81	1.55	33.7	120	70	115	248		9.3			1.08	209	145		0	0	0	0	0	0	0	0	0	0	0	0	0	0	0	0	0	0	1	0	0	0	0	0	0	0
0	2	61	5	57	1.52	24.7				349		10.4			0.98				0	0	0	0	0	0	0	0	0	0	0	0	0	0	0	0	0	0	1	0	0	0	0	0	0	0	61	1.43	29.8303	140	80
1	2	52	5	99	1.78	31.2				228		5		82	0.67	147	121	41	0	0	0	1	0	0	0	0	0	0	0	0	0	0	0	0	0	0	0	0	0	1	0	0	0	0
0	2	48	3	53	1.5	23.6	140	80	88	127		6	2	170	0.89	238	114	56	0	0	0	0	0	0	0	0	0	0	0	0	0	0	0	0	0	1	0	0	0	0	0	0	0	0	52	1.51	22.806
1	2	74	3	77	1.5	34.2	160	90		89		5.7	457		0.9	220	178		0	0	0	0	0	0	0	0	0	0	0	0	0	1	0	0	0	0	1	0	0	0	0	0	0	0
0	2	71	1	82	1.52	35.5				256									1	0	0	0	0	0	0	0	0	0	0	0	0	0	0	0	0	0	1	0	0	1	0	0	0	0
1	2	63	1	70	1.55	29.1	120	80		96		5.4			1.09			45	1	0	0	0	0	0	0	0	0	0	0	0	0	0	0	0	0	0	1	0	0	0	0	0	0	0	78	1.55	32.4662	120	80
0	2	27	0	94	1.7	32.5	100	70	110	86	166	5.1		59	0.82	116	46	48	0	0	0	0	0	0	0	0	0	0	1	0	0	0	0	0	0	0	1	0	0	0	0	0	0	0
0	2	61	1	89	1.48	40.6	120	70	116	129									0	0	0	0	0	0	0	0	0	0	0	0	0	0	0	0	0	1	0	0	0	0	0	0	0	0
0	2	61	4	62	1.47	28.7	110	70	94	166									0	0	0	0	0	0	0	0	0	0	0	0	0	0	0	0	0	0	1	0	1	0	0	0	0	0	64	1.51	28.0689	110	80
0	2	64	12	56	1.47	25.9			98	188		9.7	481	142	0.54	208	221	37	0	0	0	0	0	0	0	0	0	1	0	0	0	0	0	0	0	0	1	0	0	0	0	0	0	0	60	1.34	33.415
0	2	78	0	65	1.48	29.7	110	60	101	116		6.7			0.82	160	61	56	0	0	0	0	0	0	0	0	0	0	0	0	0	0	0	0	0	0	1	0	0	0	0	0	0	0
0	2	47	10	74	1.52	32	140	80		224									0	0	0	0	0	0	0	0	0	0	0	0	0	0	0	0	0	0	1	1	0	0	0	0	0	0
0	2	65	0	85	1.52	36.8	110	70	112	103		6.3		52	0.6	125	112	63	1	0	0	0	0	0	0	0	1	1	0	0	0	0	0	0	0	0	1	0	0	0	0	0	0	0				120	80
0	2	72	15	55	1.5	24.4	180	80	85	94		8.8			0.98	120	166		0	0	0	0	0	0	0	0	1	1	0	1	0	0	0	0	0	0	1	0	0	1	0	0	0	0
0	2	80	6	44	1.5	19.6	110	60		162	187	10.2			1.06	199	115		1	0	0	0	0	0	0	0	0	0	0	0	0	0	0	0	0	0	1	1	0	0	0	0	0	0	65	1.5	28.8889
0	2	36	4	66	1.47	30.5			100	233		10.1		127	0.41	192	152	47	0	0	0	0	0	0	0	0	0	0	0	0	0	0	0	0	0	0	1	0	0	0	0	0	0	0	63	1.5	28	110	60
1	2	73	14	57	1.57	23.1	140	80		80	106								0	0	0	0	0	0	0	0	0	1	0	0	0	0	0	0	0	0	1	0	0	0	0	0	0	0
0	5	48	0	100	1.68	35.4	150	90	128	101	171								0	0	0	0	0	0	0	0	0	1	0	0	0	0	0	0	0	1	0	0	0	0	0	0	0	0	104	1.6	40.625	150	90
0	2	61	0	74	1.45	35.2	120	80	114	200	267								0	0	0	0	0	0	0	0	0	0	0	0	0	0	0	0	0	0	1	0	0	0	0	0	0	0
1	2	72	8	58	1.57	23.5	110	90	88	115		6.3		96	0.92	172	71	62	1	0	0	0	0	0	0	0	0	1	0	0	0	0	0	0	0	0	1	0	0	0	0	0	0	0	56	1.59	22.151	100	52
0	2	76	12	54	1.41	27.2	110	70	96	232		9.8							0	0	0	0	0	0	0	0	0	0	0	0	0	0	0	0	0	0	0	0	0	1	0	0	0	0	53	1.43	25.9181
0	2	67	0	61	1.53	26.1	120	80	87		188	5.7		121	1.07				0	0	0	0	0	0	0	0	0	0	0	0	0	0	0	0	0	1	0	0	0	0	0	0	0	0	58	1.54	24.4561
1	2	57	2	70	1.6	27.3	120	80				5.8	2	127	0.9	182	63	42	0	0	0	0	0	0	0	0	0	0	0	0	0	0	0	0	0	0	1	0	0	0	0	0	0	0
0	2	66	18	78	1.48	35.6	110	60	112	150		10.3		112	0.59	182	147	41	1	0	0	0	0	0	0	0	0	1	0	0	0	0	0	0	0	0	1	0	0	1	0	0	0	0	70	1.48	31.9576	152	88
0	2	67	20	50	1.5	22.2	120	80	89	156		8.6	2	189	0.47	270	340	44	0	0	0	0	0	0	0	0	0	1	1	0	0	0	0	0	0	0	1	0	0	0	0	0	0	0	49	1.52	21.2084	140	90
0	2	60	10	55	1.65	20.2	120	80		294		12	12	99	0.44	176	100	63	0	0	0	0	1	0	0	0	0	0	0	0	0	0	0	0	0	0	0	0	0	0	1	0	0	0
0	2	48	4	76	1.48	34.7	120	80	99	105		5.5							0	0	0	0	0	0	0	0	0	0	0	0	0	0	0	0	0	1	0	0	0	0	0	0	0	0	80	1.5	35.5556	110	71
1	2	84	4	59	1.68	20.9	120	80	95	191				87	1.05	148		33	0	0	0	0	0	0	0	0	0	0	0	0	0	0	0	0	0	0	1	0	0	0	0	0	0	0	60	1.68	21.2585	122	63
0	2	71	20	41	1.53	17.5	90	60		150	188	6.2			0.56				0	0	0	0	0	0	0	0	0	1	0	0	0	0	0	0	0	1	0	0	0	0	0	0	0	0
0	2	58	25	53	1.47	24.5	140	80	91	141		8		196	1.21	257	241	36	0	0	0	0	0	0	0	0	0	0	0	0	0	0	0	0	0	0	0	0	0	0	1	0	0	0
1	2	73	23	65	1.85	19	110	80	84	209		6.4		103	1.8	167	147	35	0	1	0	0	0	0	0	0	0	1	0	1	0	0	0	0	0	0	1	0	0	1	0	0	0	0
0	4	49	0	54	1.47	25	130	80	84	87		6.6		110	1.1				0	0	0	0	0	0	0	0	0	0	0	0	0	0	0	0	0	0	1	0	0	0	0	0	0	0
0	2	64	4	66	1.46	31	100	60		125		6.5			0.59				0	0	0	0	0	0	0	0	0	0	0	0	0	0	0	0	0	0	1	0	0	0	0	0	0	0
0	2	56	7	58	1.55	24.1	120	60		196									0	0	0	0	0	0	0	0	0	0	0	0	0	0	0	0	0	0	1	0	0	0	0	0	0	0
0	2	73	2	44	1.4	22.4	110	60		117		5.6			0.95	222	92	88	0	0	0	0	0	0	0	0	0	0	1	1	0	0	0	0	0	1	0	0	0	0	0	0	0	0	49	1.41	24.6466	144	66
1	2	73	0	84	1.68	29.8	130	80	102	194		10.1	10	152	1.34	215	223	34	0	0	0	0	0	0	0	0	0	1	0	0	0	1	0	0	0	0	1	0	0	0	0	0	0	0
0	2	62	5	56	1.45	26.6	120	70		154									0	0	0	0	0	0	0	0	0	1	0	0	0	0	0	0	0	0	1	0	0	0	0	0	0	0	61	1.5	27.1111
0	2	45	16	50	1.55	20.8	110	80		346		11.4		138	0.89	239	319	37	0	0	0	0	0	0	0	0	0	0	0	0	0	1	0	0	0	0	1	0	0	1	0	0	0	0
0	2	45	0	63	1.49	28.4	120	80	93	90	112	7.5			0.94				0	0	0	0	0	0	0	0	0	0	0	0	0	0	0	0	0	0	1	0	0	0	0	0	0	0	60	1.5	26.6667
0	2	69	2	62	1.48	28.3	130	70	99	310	260	10		69	0.98				0	0	0	0	0	0	0	0	0	0	0	0	0	0	0	0	0	0	1	0	0	0	0	0	0	0
0	2	31	5	55	1.54	23.2			79	70	81	9.6			0.78				1	0	0	0	0	0	0	0	0	0	0	0	0	0	0	0	0	0	0	0	0	1	0	0	0	0
1	2	47	0	99	1.75	32.3	120	80	109	230	266								0	0	0	0	0	0	0	0	0	0	0	0	0	0	0	0	0	0	1	0	0	0	0	0	0	0
0	2	39	0	69	1.47	31.9				409									0	0	0	0	0	0	0	0	0	0	0	0	0	0	0	0	0	0	0	0	0	1	1	0	0	0
0	2	62	2				120	80		80	105	8.5			1.05	163	86	42	0	0	0	1	0	0	0	0	0	0	0	0	0	0	0	0	0	0	1	0	0	0	0	0	0	0
0	2	61	10	75	1.57	30.4	120	70		230	292	9.8		250	0.5	334		58	0	0	0	0	0	0	0	0	0	0	0	0	0	0	0	0	0	0	0	0	0	0	1	0	0	0	80	1.57	32.4557	120	70
1	2	79	15	64	1.6	25	120	80	93	110	160								0	0	0	0	0	0	0	0	1	0	0	0	0	0	0	0	0	1	0	0	0	0	0	0	0	0	62	1.62	23.6244	144	72
0	5	67	0	88	1.58	35.3	110	60						165		253	229	42	0	0	0	0	0	0	0	0	0	1	1	0	0	0	0	0	0	0	1	0	0	0	0	0	0	0
0	1	34	3	46	1.53	19.7	100	60	72	400		15.8		145	0.55				0	0	0	0	0	0	0	0	0	0	0	0	0	0	0	0	0	0	0	0	0	1	0	0	0	0	46	1.56	18.902
0	2	58	2	67	1.5	29.8	120	80		102	128				0.59				0	0	0	0	0	0	0	0	0	0	0	0	0	1	0	0	0	0	1	0	0	0	0	0	0	0
0	2	70	0	73	1.62	27.8	110	70		204		10.2		95				53	0	0	0	0	0	0	0	0	0	0	0	0	0	0	0	0	0	1	0	0	0	0	0	0	0	0
0	2	76	0	68						260									1	0	0	0	0	0	0	0	0	0	0	0	0	0	0	0	0	0	0	0	0	0	1	0	0	0
0	2	69	0	46	1.4	23.5	145	65	87	127	215	6.3							0	0	0	0	0	0	0	0	0	1	0	0	0	0	0	0	0	0	1	0	0	0	0	0	0	0
0	2	53	0	61	1.6	23.8	110	60	87	252									0	0	0	0	0	0	0	0	0	0	0	0	0	0	0	0	0	0	1	0	0	0	0	0	0	0	53	1.58	21.2306	114	75
0	5	65	1	69	1.5	30.7	100	60	101			5.8		148	0.82	222	173	39	0	0	0	0	0	0	0	0	0	0	0	0	0	1	0	0	0	1	1	0	0	0	0	0	0	0
0	2	58	0				130	80		154	256	7.6		175	0.59	243		39	0	0	0	0	0	0	0	0	0	0	0	0	0	0	0	0	0	0	1	0	0	0	0	0	0	0
0	2	66	0	70	1.52	30.3	140	90	98	121		6.2		65	0.62	141	136	56	0	0	0	0	0	0	0	0	0	1	0	0	0	0	0	0	0	0	1	0	0	0	0	0	0	0
0	2	59	4	74	1.55	30.8	130	80	109	95									0	0	0	0	0	0	0	0	0	0	0	0	0	0	0	0	0	0	1	0	0	0	0	0	0	0
0	2	63	14	62	1.47	28.7	120	65	96	148		10	4	140	0.55	217	72	62	0	0	0	0	0	0	0	0	0	0	0	0	0	0	0	0	0	0	1	0	0	0	1	0	0	0	60	1.45	28.5375	107	62
0	2	60	3	60	1.5	26.7			90	260									0	0	0	0	0	0	0	0	0	0	0	0	0	0	0	0	0	0	0	0	0	1	0	0	0	0
0	2	40	0	103	1.5	45.8				130	230			142	0.48	199	210	26	0	0	0	0	0	0	0	0	0	0	0	0	0	0	0	0	0	0	1	0	0	0	0	0	0	0
0	2	48	0	79	1.56	32.5			102	118	282	7.13							0	0	0	0	0	0	0	0	0	0	0	0	0	0	0	0	0	0	1	0	0	0	0	0	0	0	74	1.55	30.8012
1	2	78	15	54	1.45	25.7	100	59		100				97	0.87	178	81	50	0	0	0	0	0	0	0	0	0	1	0	0	0	0	0	0	0	0	0	0	0	0	1	0	0	0
1	2	48	8	101	1.67	36.2	140	90	112	247		10.1			0.37		116		0	0	0	0	0	0	0	0	0	0	0	0	0	0	0	0	0	0	1	0	0	0	1	0	0	0	110	1.63	41.4016	110	68
0	5	46	0	69	1.5	30.7	120	80	99										0	0	0	0	0	0	0	0	0	0	0	0	0	0	0	0	0	1	0	0	0	0	0	0	0	0
0	1	38	4	36	1.45	17.1	75	45	61										0	0	0	0	0	0	0	0	0	0	0	0	0	0	0	0	0	0	0	0	0	0	1	0	0	0
1	2	64	0	52	1.7	18	80	60		465		12.5		172	0.7	166.6	76.5	55.7	0	0	0	0	0	0	0	0	0	0	0	0	0	0	0	0	0	1	0	0	0	0	0	0	0	0	59	1.67	21.1553	80	52
0	2	65	2	63	1.5	28	110	70		107		5.5							0	0	0	0	0	0	0	0	0	0	0	0	0	0	0	0	0	1	0	0	0	0	0	0	0	0	68	1.48	31.0446	120	80
0	2	60	16	60	1.49	27	120	80	93	110	128								0	0	0	0	0	0	0	0	0	0	0	0	0	0	0	0	0	0	0	0	0	1	0	0	0	0	58	1.57	23.5304	113	60
0	2	50	20	81	1.47	37.5	140	80			185	9.4			0.61		207		0	0	0	0	0	0	0	0	0	0	0	0	0	0	0	0	0	0	1	0	0	0	0	0	0	0
0	2	54	0	62	1.5	27.6	120	80	90	156		8	5	101	1.09	158	98	37	0	0	0	0	0	0	0	0	0	0	0	0	0	0	0	0	0	0	1	0	0	0	0	0	0	0	57	1.55	23.7253	110	70
0	2	79	4	58	1.48	26.5	150	90	100	105		5.4		54	0.69	149	183	50	0	0	0	0	0	0	0	0	0	0	0	0	0	0	0	0	0	0	1	0	0	0	0	0	0	0
0	2	66	4	90	1.42	44.6	90	70	100	116									0	0	0	0	0	0	0	0	0	0	0	0	0	0	0	0	0	0	1	0	0	0	0	0	0	0
0	2	48	1	74	1.49	33.3			101	355		10.2		124	0.48	224	246	51	0	0	0	0	0	0	0	0	0	0	1	0	0	0	0	0	0	0	1	0	0	1	0	0	0	0
0	2	55	3	74	1.53	31.6	100	65	100	313		9.8	5	120	0.58	184	120	44	0	0	0	0	0	0	0	0	0	0	0	0	0	0	0	0	0	0	1	1	0	0	0	0	0	0
0	2	54	4	62	1.53	26.5			88	135		7.2	2	167	1.06	232	214	40	0	0	0	0	0	0	0	0	0	1	1	0	0	0	0	0	0	0	1	0	0	0	0	0	0	0	60	1.52	25.9695	120	80
0	2	57	10	114	1.55	47.5	120	70	138	199		7.8		155				42	0	0	0	0	0	0	0	0	0	1	0	0	0	0	0	0	0	0	1	1	0	0	0	0	0	0	96	1.55	39.9584	137	76
1	2	65	2	68	1.58	27.2	100	65	97	195		9.4			1.1				0	0	0	0	0	0	0	0	0	0	0	0	0	0	0	0	0	0	1	0	0	0	0	0	0	0
0	2	70	25	56	1.51	24.6	110	60	91	137		8.5	1	129	0.9	192	158	38	0	0	0	0	0	0	0	0	0	0	0	0	0	0	0	0	0	0	1	1	0	0	0	0	0	0
0	2	49	8	56	1.66	20.3	100	55	92	181									0	0	0	0	0	0	0	0	0	0	0	0	0	0	0	0	0	0	1	0	0	0	0	0	0	0
0	2	51	2	64	1.5	28.4	120	80		101		5.9							0	0	0	0	0	0	0	0	0	0	0	0	0	0	0	0	0	1	0	0	0	0	0	0	0	0
1	2	66	0	66	1.63	24.8	120	70	99	153					0.76				0	0	0	0	0	0	0	0	0	0	0	0	0	0	0	0	0	0	1	1	0	0	0	0	0	0
0	2	59	4	82	1.55	34.1	120	80		119		8.3		91		187	337	30.5	0	0	0	0	0	0	0	0	0	1	1	0	0	1	0	0	0	0	1	1	0	0	0	0	0	0
0	2	64	0	80	1.5	35.6	130	80	116	86	205	5.7							0	0	0	0	0	0	0	0	0	1	0	0	0	0	0	0	0	0	1	0	0	0	0	0	0	0
0	2	67	2	52	1.5	23.1	150	90		100		5.9							0	0	0	0	0	0	0	0	0	1	0	0	0	0	0	0	0	1	0	0	0	0	0	0	0	0
0	2	67	19				120	80		116									0	0	0	0	1	0	0	0	1	1	0	0	0	0	0	0	0	1	0	0	0	0	0	0	0	0
1	2	74	16	60	1.5	26.7	110	70		103		6.1			0.69	99		36	0	0	0	0	0	0	1	0	0	0	0	0	0	0	0	0	0	0	1	0	0	0	0	0	0	0
0	2	71	30	93	1.67	33.3	170	90		388				76	4.78		126		1	0	0	0	0	0	0	0	1	1	0	1	0	0	0	0	0	0	0	0	0	1	0	0	0	0
0	2	31	1	54	1.53	23.1	120	70		168		7.7		47		110	64	58	0	0	0	0	0	0	0	0	0	0	0	0	0	0	0	0	0	0	0	0	0	1	0	0	0	0
1	2	37	0	104	1.7	36	110	70		313									0	0	0	0	0	0	0	0	0	0	0	0	0	0	0	0	0	0	1	1	0	0	0	0	0	0
0	2	58	3	72	1.5	32	130	70		138		6.1		131	0.97	198	173	34	0	0	0	0	0	0	0	0	0	1	0	0	0	1	0	0	0	0	1	0	0	0	0	0	0	0	70	1.67	25.0995
1	2	83	2	56	1.6	21.9	120	80		77					2				0	0	0	0	0	0	0	0	0	1	0	1	0	0	0	0	0	1	0	0	0	0	0	0	0	0
1	2	56	0	64	1.56	26.3	120	80		355					1.28				0	0	0	0	0	0	0	0	0	0	0	0	0	0	0	0	0	0	1	0	0	0	0	0	0	0
0	2	74	6	67	1.62	25.5	110	70	92	227		10.7		60	1.43	195	325	28	0	0	0	0	0	0	0	0	0	1	0	0	0	1	0	0	0	0	1	0	0	0	0	0	0	0	61	1.65	22.4059
0	2	49	3	58	1.52	25.1	100	60	93	420		5.5		139	0.56	196	99	37	0	0	0	0	0	0	0	0	0	0	0	0	0	0	0	0	0	0	1	0	0	1	0	0	0	0
0	2	66	6	105	1.55	43.7	180	100	130	144		12.4	3	96	0.58	154	131	39	0	0	0	0	0	0	0	0	0	1	0	0	0	0	0	0	0	0	1	1	0	0	0	0	0	0
0	2	63	2	61	1.51	26.8	100	70		81		5.7			1.05	167		40	0	0	0	0	0	0	0	0	0	0	0	0	0	1	0	0	0	0	1	0	0	0	0	0	0	0
1	2	61	0	81	1.6	31.6				329		6.6							0	0	0	0	0	0	0	0	0	0	0	0	0	0	0	0	0	0	1	0	0	0	0	0	0	0
1	2	60	1	71	1.62	27.1	130	80	100	173		10.6		107	0.83	185	249	28	0	0	0	0	0	0	0	0	0	0	0	0	0	0	0	0	0	0	1	0	0	0	0	0	0	0	63	1.62	24.0055	120	80
1	2	52	8	61	1.66	22.1	110	60		260									0	0	0	0	0	0	0	0	0	0	0	0	0	0	0	0	0	0	1	1	0	0	0	0	0	0
1	2	71	15	101	1.68	35.8	110	70	114	174		7.8		83	1.65	154	114	48	0	0	0	0	0	0	0	0	1	0	0	0	0	0	0	0	0	0	1	0	0	0	0	0	0	0
0	2	61	20	61	1.5	27.1				142		8.3			0.56	174	69	45	0	0	0	0	0	0	0	0	0	1	0	0	0	0	0	0	0	0	1	0	0	0	1	0	0	0	63	1.5	28
0	2	72	3	56	1.62	21.3	110	70		141		7.7	8	115	0.99	168	86	46	0	0	0	0	0	0	0	0	0	1	0	0	0	0	0	0	0	0	0	0	0	1	0	0	0	0	50	1.64	18.5901	100	70
1	2	34	0	74	1.55	30.8	110	60	98	85		10.6	1	160	0.79	231	142	40	0	0	0	0	0	0	0	0	0	0	1	0	0	0	0	0	0	0	1	0	0	0	0	0	0	0
0	2	79	20	46	1.5	20.4	110	70	93	176		9.2		46	0.58	113	128	45	0	0	0	0	0	0	0	0	0	0	0	0	0	1	0	0	0	0	1	0	0	0	1	0	0	0	40	1.45	19.025	88	51
0	2	66	20	51	1.45	24.3	150	90	86	202		9		112	0.46	163	104	36	0	0	0	0	0	0	0	0	0	1	0	0	0	0	0	0	0	0	0	0	0	1	0	0	0	0	51	1.49	22.9719	120	70
1	2	46	5	71	1.63	26.7	120	70	96	300									1	0	0	0	0	0	0	0	0	1	0	0	0	0	0	0	0	0	0	0	0	1	0	0	0	0
0	2	38	4	63	1.62	24	110	70	93	176									0	0	0	0	0	0	0	0	0	0	0	0	0	0	0	0	0	0	1	0	0	0	0	0	0	0	62	1.58	24.8358	100	60
0	2	58	15	66	1.5	29.3	120	70	93	287									0	0	0	0	0	0	0	0	0	0	0	0	0	0	0	0	0	0	0	0	0	0	1	0	0	0
0	2	62	8	50	1.5	22.2	100	60		181		8.2		156	0.8	240	180	48	0	0	0	0	0	0	0	0	0	0	0	0	0	0	0	0	0	0	1	0	0	0	0	0	0	0	50	1.47	23.1385
1	2	63	15	73	1.62	27.8	110	70		177					1.03	126	128		0	0	0	0	0	0	0	0	0	0	0	0	0	0	0	0	0	0	0	0	0	1	0	0	0	0	77	1.62	29.34	143	94
0	2	61	0	64	1.65	23.5	100	60	92	84	155	5.9		62		151	281	32	0	0	0	0	0	0	0	0	0	0	1	0	0	0	0	0	0	0	1	0	0	0	0	0	0	0
1	2	63	0	57	1.57	23.1	150	100	87	127									0	0	0	0	0	0	0	0	0	1	0	0	0	0	0	0	0	0	1	0	0	0	0	0	0	0
1	2	74	2	72	1.68	25.5				320									0	0	0	0	0	1	0	0	0	1	0	0	0	0	0	0	0	0	0	0	0	0	1	0	0	0
0	5	49	0	94	1.5	41.8	110	80		92	148	5.9		147		217	261	37	0	0	0	0	0	0	0	0	0	0	1	0	0	1	0	0	0	1	0	0	0	0	0	0	0	0
0	5	49	0	61	1.5	27.1	130	80	87	109	180			170	0.8	277	101	42	0	0	0	0	0	0	0	0	0	0	0	0	0	0	0	0	0	1	0	0	0	0	0	0	0	0
0	2	44	12	75	1.65	27.5	150	90		97	108								0	0	0	0	0	0	0	0	0	0	0	0	0	0	0	0	0	0	0	0	0	0	1	0	0	0
0	2	48	1	78	1.55	32.5	140	80	119	228		9.3		180	0.61	253	75	58	0	0	0	0	0	0	0	0	0	0	0	0	0	0	0	0	0	0	1	0	0	0	0	0	0	0	81	1.65	29.7521	138	71
0	2	68	10	66	1.55	27.5				82		6	8		1.05	248	330		0	0	0	0	0	0	0	0	0	0	1	0	0	1	0	0	0	0	1	0	0	0	0	0	0	0	66	1.54	27.8293	120	70
0	2	79	2	56	1.57	22.7	140	80		120	150								0	0	0	0	0	0	0	0	0	0	0	0	0	0	0	0	0	0	1	0	0	0	0	0	0	0
0	2	57	15	61	1.52	26.4	140	90		211	219			165	0.51	239	113	56	0	0	0	0	0	0	1	0	0	1	1	0	0	0	0	0	0	0	1	0	0	1	0	0	0	0	59	1.5	26.2222	160	70
0	2	65	0	95	1.6	37.1				137		6.9		157	1.18	214	225	43	0	0	0	0	0	0	0	0	0	0	1	0	0	0	0	0	0	0	1	0	0	0	0	0	0	0	91	1.58	36.4525	120	70
0	2	74	26	58	1.5	25.8	160	90	88	142		8.8				193	89		0	0	0	0	0	0	0	0	0	1	1	0	0	0	0	0	0	0	1	0	0	0	0	0	0	0	58	1.51	25.4375
0	2	44	1	63	1.53	26.9	100	80		103	99	5.2		124		179	87	49	0	0	0	0	0	0	0	0	0	0	0	0	0	0	0	0	0	0	1	0	0	0	0	0	0	0
0	2	56	2	101	1.6	39.5	140	80	120	130		6.8		192	0.58	260	168	45	0	0	0	0	0	0	0	0	0	0	0	0	0	0	0	0	0	0	1	0	0	0	0	0	0	0
0	2	68	6	52	1.38	27.3	90	60	90	138		6.4		159	0.92	265	356		0	0	0	0	0	0	0	0	0	1	1	0	0	0	0	0	0	0	1	0	0	0	0	0	0	0	52	1.36	28.1142	122	63
0	2	66	10	62	1.46	29.1				179									1	0	0	0	0	0	0	0	0	1	0	0	0	0	0	0	0	0	0	0	0	1	0	0	0	0
0	2	73	0	63	1.58	25.2			100	109									0	0	0	0	0	0	0	0	0	0	0	0	0	0	0	0	0	0	0	0	0	1	0	0	0	0	56	1.56	23.0112	130	70
0	2	61	20	69	1.4	35.2	120	90		247				123		241			0	0	0	0	0	0	0	0	0	0	0	0	0	0	0	0	0	0	1	0	0	0	0	0	0	0
0	2	60	9	50	1.5	22.2				93		8.3		168	1.25	291	448	33	1	0	0	0	0	0	0	0	0	1	1	0	0	0	0	0	0	0	0	0	0	1	0	0	0	0	50	1.5	22.2222
0	2	63	3	62	1.52	26.8	110	50	102	149		8.4							1	0	0	0	0	0	0	0	0	0	0	0	0	0	0	0	0	0	1	0	0	0	0	0	0	0	66	1.52	28.5665	126	64
0	2	61	7	57	1.4	29.1	120	80	101	183		11		137	0.57	195	104	43	0	0	0	0	0	0	0	0	0	1	0	0	0	0	0	0	0	0	1	0	0	0	0	0	0	0	58	1.48	26.4792	120	70
0	2	27	6	38	1.41	19.1				596									0	0	0	0	0	0	0	0	0	0	0	0	0	0	0	0	0	0	0	0	0	1	0	0	0	0
0	2	62	22	49	1.5	21.8	130	80	89	205		7.9			0.9				0	0	0	0	0	0	0	0	1	1	1	0	0	0	0	0	0	0	0	0	0	1	0	0	0	0
0	3	37	0	79	1.65	29				121									0	0	0	0	0	0	0	0	0	0	0	0	0	0	0	0	0	0	0	0	0	0	1	0	0	0
0	2	72	5	65	1.53	27.8	110	80		103		6.2			0.72				0	0	0	0	0	0	0	0	0	0	0	0	0	0	0	0	0	1	0	0	0	0	0	0	0	0
0	2	64	12	88	1.57	35.7				200									0	0	0	0	0	0	0	0	0	1	0	0	0	0	0	0	0	0	1	0	0	0	0	0	0	0
1	2	68	2	69	1.7	23.9			93	108									0	0	0	0	0	0	0	0	0	0	0	0	0	0	0	0	0	1	0	0	0	0	0	0	0	0	72	1.7	24.9135	120	70
1	2	69	30				120	70		128									0	0	0	0	0	0	0	0	0	0	0	0	0	0	0	0	0	1	0	0	0	0	0	0	0	0
1	2	44	0	100	1.7	34.6	120	80		97		6.4		210		292			0	0	0	0	0	0	0	0	0	0	0	0	0	0	0	0	0	0	1	0	0	0	0	0	0	0
0	2	63	15	71	1.5	31.6	110	70		129		6.3	44	158	0.58	227	122	52	0	0	0	0	0	0	0	0	0	0	0	0	0	0	0	0	0	0	1	0	0	0	0	0	0	0
1	2	35	5	77	1.7	26.6				368									0	0	0	0	0	0	0	0	0	0	0	0	0	0	0	0	0	0	0	0	0	0	1	0	0	0
0	2	70	14	49	1.4	25	140	70		102		6.4		90	0.55	165	154	49	0	0	0	0	0	0	0	0	0	0	1	0	0	0	0	0	0	0	1	0	0	0	0	0	0	0	45	1.4	22.9592	120	80
0	5	40	0	84	1.63	31.6				112	177								0	0	0	0	0	0	0	0	0	0	0	0	0	0	0	0	0	0	1	0	0	0	0	0	0	0
1	2	57	0	64	1.61	24.7	110	60		121		7.1	30	142	0.83	212	174	45	0	0	0	0	0	0	0	0	0	0	0	0	0	0	0	0	0	1	0	0	0	0	0	0	0	0
0	2	82	12	54	1.56	22.2				112		7		224	2.89	294	160	41	0	0	0	0	0	0	0	0	1	0	0	1	0	0	0	0	0	1	0	0	0	0	0	0	0	0
0	2	57	0	61	1.45	29	120	80		120	165	8		159	0.63		224		0	0	0	0	0	0	0	0	0	0	0	0	0	0	0	0	0	0	1	0	0	0	0	0	0	0
0	2	60	11	61	1.48	27.8	130	70	92	117		6.6		99	0.59	155	59	44	0	0	0	0	0	0	0	0	0	0	0	0	0	0	0	0	0	1	0	0	0	0	0	0	0	0	64	1.5	28.4444	100	60
0	2	58	0	61	1.46	28.6	110	60	93	125	259	6		143	0.99	228	146	50	0	0	0	0	0	0	0	0	0	0	0	0	0	0	0	0	0	0	1	0	0	0	0	0	0	0
0	2	64	0	78	1.54	32.9	120	80	114	106		6.5	2	142	0.79	220	169	53	0	0	0	0	0	0	0	0	0	1	1	0	0	1	0	0	0	1	1	0	0	0	0	0	0	0	68	1.46	31.9009	110	70
0	2	70	0	85	1.68	30.1	130	70		135		5.4		108			154		0	0	0	0	0	0	0	0	0	0	0	0	0	0	0	0	0	1	1	0	0	0	0	0	0	0
0	2	60	0	65	1.4	33.2	120	80		120		6		193					0	0	0	0	0	0	0	0	0	0	0	0	0	0	0	0	0	0	1	0	0	0	0	0	0	0
1	2	56	0	70	1.6	27.3	110	60		112		5.4							0	0	0	0	0	0	0	0	0	0	0	0	0	0	0	0	0	1	0	0	0	0	0	0	0	0	69	1.56	28.3531
0	2	60	0	62	1.5	27.6	120	60		126	232	5.9		171		240	295	33	0	0	0	0	0	0	0	0	0	0	0	0	0	0	0	0	0	0	1	0	0	0	0	0	0	0
1	2	70	9	53	1.55	22.1	116	60		441		11.3		98	2.17	166	133		0	0	0	0	0	0	0	0	1	0	0	1	0	1	0	0	0	0	0	0	0	0	1	0	0	0
0	2	55	1	85	1.57	34.5	140	80		267		8.4		90		184	318	34	0	0	0	0	0	0	0	0	0	0	0	0	0	0	0	0	0	0	1	0	0	1	0	0	0	0	86	1.57	34.8899	130	80
0	2	82	10	47	1.5	20.9	120	80		87		5.6			0.82				0	0	0	0	0	0	0	0	0	0	0	0	0	0	0	0	0	0	1	0	0	0	0	0	0	0
1	2	59	0	61	1.75	19.9	110	70		252		13.1		120	0.61	188	100	44	0	0	0	0	0	0	0	0	0	0	0	0	0	0	0	0	0	0	1	0	0	1	0	0	0	0
0	2	21	0	44	1.5	19.6	120	70		72		5.4							0	0	0	0	0	0	0	0	0	0	0	0	0	0	0	0	0	0	0	0	0	0	1	0	0	0	39	1.45	18.5493	99	55
0	2	39	7	51	1.53	21.8	120	70		408									0	0	0	0	0	0	0	0	0	0	0	0	0	0	0	0	0	0	0	0	0	1	0	0	0	0
1	2	65	0				110	80		145									0	0	0	0	0	0	1	0	0	1	0	0	0	0	0	0	0	0	1	0	0	0	0	0	0	0
0	2	66	8	53	1.43	25.9	113	59	94	238									0	0	0	0	0	0	0	0	0	0	0	0	0	0	0	0	0	0	1	0	0	0	1	0	0	0
0	2	27	6	37	1.49	16.7	110	70		237		12.2			0.64				0	0	0	0	0	0	0	0	0	0	0	0	0	0	0	0	0	0	0	0	0	1	0	0	0	0	58	1.51	25.4375
0	2	43	0	79	1.65	29	120	80	105	242		9.3		125	0.57	202	210	35	0	0	0	0	0	0	0	0	0	0	0	0	0	0	0	0	0	0	1	0	0	0	0	0	0	0
1	2	62	14	58	1.6	22.7	130	60		185		8.6			0.94	166			1	0	0	0	0	0	0	0	0	0	0	0	0	0	0	0	0	0	1	0	0	0	0	0	0	0
0	2	62	15	54	1.5	24	100	70		97									0	0	0	0	0	0	0	0	0	0	0	0	0	0	0	0	0	0	1	0	0	0	0	0	0	0
1	2	55	0	63	1.62	24	110	80		92				97	0.66	218	423	36	0	0	0	0	0	0	0	0	0	0	1	0	0	1	0	0	0	0	1	0	0	0	0	0	0	0	60	1.6	23.4375	120	80
1	2	51	9	71	1.6	27.7	120	80		311		8.3			1.15	271	130		1	0	0	0	0	0	0	0	0	0	0	0	0	1	0	0	0	0	0	0	0	1	0	0	0	0	74	1.63	27.852	130	80
1	2	81	2	71	1.62	27.1	140	70		112		7.5	3	140	0.97	204	159	45	0	0	0	0	0	0	0	0	0	0	1	0	0	0	0	0	0	0	1	0	0	0	0	0	0	0
1	2	60	0	56	1.65	20.6	110	80		132	202	6.64							0	0	0	0	0	0	0	0	0	0	0	0	0	0	0	0	0	0	1	0	0	0	0	0	0	0
1	2	40	2	100	1.68	35.4	110	70		108				187	1.13	258	299	39	0	0	0	0	0	0	0	0	0	0	1	0	0	0	0	0	0	0	1	0	0	0	0	0	0	0
0	2	62	5	87	1.5	38.7	110	60		215									0	0	0	0	0	0	0	0	0	1	1	0	0	0	0	0	0	0	1	0	0	0	0	0	0	0	89	1.57	36.1069	120	70
0	2	66	26	51	1.5	22.7	130	60	85	93		5.8		129		200	149	63	0	0	0	0	0	0	0	0	0	0	0	0	0	0	0	0	0	1	0	0	0	0	0	0	0	0
0	2	49	0	69	1.65	25.3	110	90		282		11.6		126	0.65	183	106	46	0	0	0	0	0	0	0	0	0	0	0	0	0	0	0	0	0	0	1	0	0	0	1	0	0	0
1	2	65	17	88	1.79	27.5	120	60		238		9.8			1.05	209	90	47	0	0	0	0	0	0	0	0	0	0	0	0	0	0	0	0	0	0	0	0	0	0	1	0	0	0
1	2	75	2	60	1.5	26.7	120	80		483									0	0	0	0	0	0	0	0	0	0	0	0	0	0	0	0	0	0	0	0	0	0	1	0	0	0
0	2	50	15	42	1.45	20	100	80		112	212								0	0	0	0	0	0	0	0	0	0	0	0	0	0	0	0	0	0	0	0	0	0	1	0	0	0
0	2	51	5	71	1.64	26.4	110	60	90	269		10.9		97	0.62	173	185	39	0	0	0	0	0	0	0	0	0	0	0	0	0	0	0	0	0	1	0	0	0	0	0	0	0	0	72	1.64	26.7698	162	83
1	2	83	2	75	1.6	29.3	120	80		140		7.7		109	0.83	172	202	23	0	0	0	0	0	0	0	0	0	1	0	0	0	0	0	0	0	1	0	0	0	0	0	0	0	0
0	2	66	2	48	1.49	21.6	110	60		108		5.1		103		181	63	65	0	0	0	0	0	0	0	0	0	0	0	0	0	0	0	0	0	0	1	0	0	0	0	0	0	0	58	1.47	26.8407
1	2	48	0	61	1.6	23.8	110	70	90	235									0	0	0	0	0	0	0	0	0	0	0	0	0	0	0	0	0	0	1	0	0	0	0	0	0	0
1	2	47	4	48	1.7	16.6					374	8.2	170	46	0.76	131	93	66	0	0	0	0	0	0	0	0	0	0	0	0	0	0	0	0	1	0	0	0	0	0	1	0	0	0
0	2	65	10	62	1.52	26.8	120	90	91	115		6.8		195	0.53	272	98	57	0	0	0	0	0	0	0	0	0	0	0	0	0	0	0	0	0	0	1	0	0	0	0	0	0	0
1	2	43	2	78	1.62	29.7	110	80		101									0	0	0	0	0	0	0	0	0	0	0	0	0	0	0	0	0	0	1	0	0	0	0	0	0	0
0	2	50	4	63	1.47	29.2	120	60	91	147					0.48				0	0	0	0	0	0	0	0	0	0	0	0	0	0	0	0	0	0	1	0	0	0	0	0	0	0
0	2	53	12	48	1.44	23.1				90	105								0	0	0	0	0	0	0	0	0	0	0	0	0	0	0	0	0	1	0	0	0	0	0	0	0	0
0	2	71	4	54	1.45	25.7	130	80		104		6.5		127	0.8				0	0	0	0	0	0	0	0	0	0	1	0	0	0	0	0	0	1	0	0	0	1	0	0	0	0	42	1.43	20.5389	105	62
0	2	64	8	95	1.57	38.5	170	100		258									0	0	0	0	0	0	0	0	0	1	0	0	0	0	0	0	0	0	1	0	0	0	0	0	0	0
1	2	60	2	96	1.69	33.6	150	100	106	110		7.6		120	0.85	192	147	49	0	1	0	0	0	0	0	0	0	1	0	0	0	0	0	0	0	0	1	0	0	0	1	0	0	0	83	1.7	28.7197	146	90
0	2	61	5	76	1.55	31.6	120	60		200		11.8							0	0	0	0	0	0	0	0	0	0	0	0	0	0	0	0	0	0	0	0	0	0	1	0	0	0	65	1.58	26.0375	120	80
0	2	62	20	94	1.6	36.7	110	60		177									0	0	0	0	0	0	0	0	0	0	0	0	0	1	0	0	0	0	1	0	0	1	0	0	0	0
1	2	40	0	89	1.68	31.5	100	60		268									0	0	0	0	0	0	0	0	0	0	0	0	0	0	0	0	0	0	0	0	0	0	1	0	0	0
1	2	49	14	57	1.61	22	120	60		210					1.29	90	67		0	0	0	0	0	0	0	0	0	0	0	0	0	0	0	0	0	0	0	0	0	1	0	0	0	0
0	2	65	14	67	1.58	26.8	130	60		144									0	0	0	0	0	0	0	0	0	0	0	0	0	0	0	0	0	0	1	0	0	0	1	0	0	0
0	2	49	0	61	1.5	27.1	120	80		226					0.73				0	0	0	0	0	0	0	0	0	0	0	0	0	0	0	0	0	0	1	0	0	0	0	0	0	0
0	2	63	3	58	1.5	25.8	120	80	100	131									0	0	0	0	0	0	0	0	0	0	0	0	0	0	0	0	0	0	1	0	0	0	0	0	0	0
1	2	50	18	85	1.65	31.2	130	70		209									0	0	1	0	0	0	0	0	0	1	0	0	0	0	0	0	0	0	0	1	0	0	0	0	0	0
0	2	55	0	66	1.5	29.3	120	60	96	140		7.9		194	0.71	268	170	57	0	0	0	0	0	0	0	0	0	0	0	0	0	1	0	0	0	0	1	0	0	0	0	0	0	0
1	2	70	20	74	1.57	30	120	80		114									0	0	0	0	0	0	0	0	0	0	0	0	0	0	0	0	0	1	0	0	0	0	0	0	0	0	80	1.57	32.4557	126	77
0	2	29	5	69	1.5	30.7	100	60		268									0	0	0	0	0	0	0	0	0	0	0	0	0	1	0	0	0	0	0	0	0	0	1	0	0	0	65	1.52	28.1337	110	96
0	2	65	11	73	1.49	32.9	130	80		118		7.3			1.37	362	364	46	0	0	0	0	0	0	0	0	1	1	1	1	0	0	0	0	0	0	1	0	0	0	1	0	0	0
0	2	47	0	79	1.55	32.9	100	60	107	127		8.8	2	76	0.68	132		41	0	0	0	0	0	0	0	0	0	0	0	0	0	0	0	0	0	0	0	0	0	1	0	0	0	0
1	2	52	0	84	1.65	30.9	110	70	112	104		6.9	61	156	0.83	210	196	26	0	0	0	0	0	0	0	0	0	0	0	0	0	0	0	0	0	0	1	0	0	0	0	0	0	0
1	2	77	0	75	1.7	26	130	60	101	106		6.3							0	0	0	0	0	0	0	0	0	0	0	0	0	0	0	0	0	0	1	0	0	0	0	0	0	0
0	2	82	9	66	1.47	30.5	110	60		144		6.6			0.64	160	150	62	0	0	0	0	0	1	0	0	0	1	0	0	0	1	0	0	0	0	1	0	0	0	0	0	0	0	60	1.48	27.3923	100	60
0	2	62	25	55	1.47	25.5	110	60	91	180		10.6		148	0.67	205	150	39	0	0	0	0	0	0	0	0	0	0	1	0	0	1	0	0	0	0	1	0	0	0	0	0	0	0	57	1.45	27.1106	118	64
0	2	62	0	66	1.51	28.9	130	60		181		6.9		237	0.76	289	222	36	0	0	0	0	0	0	0	0	0	0	1	0	0	0	0	0	0	0	1	0	0	0	0	0	0	0
0	2	42	3	82	1.67	29.4	110	80		80	96								0	0	0	0	0	0	0	0	0	0	0	0	0	0	0	0	0	0	1	0	0	0	0	0	0	0
0	2	46	4	61	1.5	27.1	110	70		222									0	0	0	0	0	0	0	0	0	0	0	0	0	0	0	0	0	0	1	0	0	0	0	0	0	0	54	1.43	26.4072	120	70
0	2	52	5	91	1.54	38.4	110	70		83									0	0	0	0	0	0	0	0	0	0	0	0	0	0	0	0	0	1	0	0	0	0	0	0	0	0
1	2	56	15	103	1.67	36.9	90		110	300									0	0	0	0	0	0	0	0	0	1	0	0	1	0	0	0	0	0	1	0	0	0	0	0	0	0
0	2	49	0	72	1.53	30.8	120	80	94	209		11.5	11	146	0.6	206	63	50	0	0	0	0	0	0	0	0	0	0	1	0	0	0	0	0	0	0	1	0	0	0	0	0	0	0
0	2	50	2	73	1.52	31.6	120	80	106	129		6.1		263	0.87	239	161	33	0	0	0	0	0	0	0	0	0	0	0	0	0	0	0	0	0	0	1	0	0	0	0	0	0	0
0	2	69	3	73	1.52	31.6	130	70	107	136		6.8		129	0.99	194	133	38	0	0	0	0	0	0	0	0	0	1	1	0	0	0	0	0	0	0	1	0	0	0	0	0	0	0
0	0	70	8	46	1.44	22.2	110	60		230					0.68	245			0	0	0	0	0	0	0	0	0	0	0	0	0	0	0	0	0	0	0	0	0	1	0	0	0	0	46	1.44	22.1836	120	80
0	0	84	3				120	80		122									0	0	0	0	0	0	0	0	0	1	0	0	0	0	0	0	0	1	0	0	0	0	0	0	0	0
1	2	68	0	65	1.6	25.4	150	80		91		6.1	225	122	0.86	192	116	50	0	0	0	0	0	0	0	0	0	1	1	0	0	0	0	0	0	0	1	0	0	0	0	0	0	0
0	2	50	10	51	1.56	21	120	80	87	165		11.3		121	0.67	199	71	62	0	0	0	0	0	0	0	0	0	0	0	0	0	0	0	0	0	0	0	0	0	0	1	0	0	0	47	1.52	20.3428
1	2	59	0	78	1.63	29.4	120	80		104				84	1.02	139	201		1	0	0	0	0	0	0	0	0	0	0	0	0	0	0	0	0	0	1	1	0	0	0	0	0	0	73	1.6	28.5156	120	80
1	2	61	13	79	1.68	28	120	80		120		7.8	8	114		173	77	47	0	0	0	0	0	0	0	0	0	0	1	0	0	0	0	0	0	0	1	1	0	0	0	0	0	0
0	2	66	2	60	1.52	26	130	60	99	114									0	0	0	0	0	0	0	0	0	0	0	0	0	0	0	0	0	0	1	0	0	0	0	0	0	0
1	2	57	0	65	1.52	28.1	110	80		252						344			0	0	0	0	0	0	0	0	0	0	0	0	0	0	0	0	0	0	1	0	0	0	0	0	0	0
1	2	73	6	74	1.6	28.9	130	60		169		8.2	11	114	0.62	186	418	22	0	0	0	0	0	0	0	0	0	1	0	0	0	0	0	0	0	0	1	0	0	1	0	0	0	0	69	1.6	26.9531	110	70
0	2	57	2	46	1.5	20.4	100	60	85	152		6.4			0.73	262	212	38	0	0	0	0	0	0	0	0	0	0	0	0	0	1	0	0	0	1	0	0	0	0	0	0	0	0
1	2	55	2	82	1.62	31.2	120	80	101	127		9.9		107	0.71	166	100	39	0	0	0	0	0	0	0	0	0	1	0	0	0	0	0	0	0	0	1	0	0	0	0	0	0	0
0	2	56	5	81	1.48	37	110	80	112	276		13.3		106	0.43	165	69	45	0	0	0	0	0	0	0	0	0	0	0	0	0	0	0	0	0	0	1	0	0	0	0	0	0	0
0	2	62	0	61	1.55	25.4	120	70	100	181									0	0	0	0	0	0	0	0	0	0	0	0	0	0	0	0	0	0	1	0	0	0	0	0	0	0	65	1.51	28.5075	149	78
0	2	63	11	64	1.54	27	130	70		192					0.53				0	0	0	0	0	0	0	0	0	0	0	0	0	0	0	0	0	0	1	0	0	0	0	0	0	0
1	2	56	15	64	1.63	24.1	110	60	98	183		9.6		147	0.85	204	102	40	0	0	0	0	0	0	0	0	0	0	0	0	0	0	0	0	0	0	1	0	0	0	0	0	0	0
0	2	64	20	85	1.6	33.2	100	60	120	155		8.1			0.62				1	0	0	0	0	0	0	0	1	1	0	0	0	0	0	0	0	0	1	0	0	0	0	0	0	0
0	2	61	0	80	1.5	35.6				127	195	6.3		154	0.82	236	180	43	0	0	0	0	0	0	0	0	0	0	1	0	0	0	0	0	0	0	1	0	0	0	0	0	0	0
0	2	62	2	106	1.7	36.7			124	176				85	0.65	152	96	54	0	0	0	0	0	0	0	0	0	1	0	0	0	0	0	0	0	0	1	0	0	0	0	0	0	0
0	2	64	13	63	1.5	28	110	60	102	117		6.5		146		275	447	40	0	0	0	0	0	0	0	0	0	1	0	0	0	0	0	0	0	0	1	0	0	0	0	0	0	0
0	2	80	0	60	1.48	27.4	120	80	102	110		5.7		26		88	118	38	0	0	0	0	0	0	0	0	0	1	1	0	0	0	0	0	0	0	1	0	0	0	0	0	0	0
0	2	57	8	45	1.5	20	130	90		162		10	43	152	0.7	214		53	0	1	0	0	0	0	0	0	1	0	0	0	0	0	0	0	0	0	0	0	0	0	1	0	0	0
0	2	63	0	54	1.44	26	110	70		125									0	0	0	0	0	0	0	0	0	0	0	0	0	0	0	0	0	0	1	0	0	0	1	0	0	0	54	1.43	26.4072	125	60
0	2	50	4	72	1.55	30				98		5.7	9	121	1.07	194	92	28	0	0	0	0	0	0	0	0	0	0	1	0	0	0	0	0	0	0	1	0	0	0	0	0	0	0	70	1.53	29.903	122	72
1	2	56	22	58	1.55	24.1				113									0	0	0	0	0	0	0	0	0	1	1	0	0	0	0	0	0	0	1	1	0	0	0	0	0	0	55	1.54	23.1911	154	83
0	2	85	2	52	1.49	23.4	110	60		83		5.2							0	0	0	0	0	0	0	0	0	0	0	0	0	1	0	0	0	1	0	0	0	0	0	0	0	0
0	2	58	0	72	1.48	32.9				95		5.9		144	0.48	210		33	0	0	0	0	0	0	0	0	0	0	0	0	0	0	0	0	0	0	1	0	0	0	0	0	0	0
0	2	60	7	60	1.5	26.7				134				201	0.52	284	137	54	0	0	0	0	0	0	0	0	0	0	0	1	0	0	1	0	0	0	1	0	0	0	0	0	0	0	60	1.43	29.3413	140	70
0	1	26	8	62	1.6	24.2	110	70		99		12.3			0.51	196			0	0	0	0	0	0	0	0	0	0	0	0	0	0	0	0	0	0	0	0	0	1	1	0	0	0
0	2	51	2	83	1.5	36.9	110	60		278		10.4		182	0.49	258	159	46	0	0	0	0	0	0	0	0	0	0	1	0	0	0	0	0	0	0	1	0	0	0	0	0	0	0	80	1.53	34.1749	100	60
0	2	73	7	75	1.45	35.7			118	258		8.5	10	105	0.73	180	145	60	0	0	0	0	0	0	0	0	0	0	0	0	0	0	0	0	0	0	1	1	0	0	0	0	0	0	72	1.5	32	177	68
0	2	68	20	58	1.47	26.8	110	60	102	243		10.2		188	0.78	261	206	48	0	0	0	0	0	0	0	0	0	0	1	0	0	0	0	0	0	0	0	0	0	1	0	0	0	0
1	2	54	5	56	1.65	20.6	120	80		378		12.3		148	0.7	216	110	58	0	0	0	0	0	0	0	0	0	0	1	0	0	0	0	0	0	0	0	0	0	1	0	0	0	0
0	2	65	0	103	1.68	36.5	110	70		109		6.2		231		309	71	51	0	0	0	0	0	0	0	0	0	1	1	0	0	0	0	0	0	0	1	0	0	0	0	0	0	0	89	1.6	34.7656	142	71
0	2	69	20	55	1.52	23.8	140	90		91		5.9		144	0.59	225	126	65	1	0	0	0	0	0	0	0	0	1	1	0	0	0	0	0	0	0	1	0	0	0	0	0	0	0	59	1.54	24.8777	172	78
0	2	49	0	67	1.52	29	120	70	95	110		11.2		108	0.56	169	72	47	0	0	0	0	0	0	0	0	0	0	0	0	0	0	0	0	0	0	1	0	0	0	0	0	0	0
1	2	61	17	75	1.64	27.9	110	70	97	140									1	0	0	0	0	0	0	0	0	0	0	0	0	0	0	0	0	0	1	0	0	0	0	0	0	0
1	2	54	3	51	1.45	24.3	110	60		142									0	0	0	0	0	0	0	0	0	0	0	0	0	0	0	0	0	0	0	0	0	1	0	0	0	0	43	1.48	19.6311	110	70
0	2	67	15	55	1.55	22.9	120	80		400									0	0	0	0	0	1	0	0	0	0	0	0	0	0	0	0	0	0	0	0	0	1	1	0	0	0
0	2	47	2	74	1.48	33.8	120	80	108	127		6.5			0.48	158	58	48	0	0	0	0	0	0	0	0	0	0	0	0	0	0	1	0	0	0	1	0	0	0	0	0	0	0
0	2	71	24	38	1.4	19.4	120	60		130		7.7		189	0.81	272	117	60	0	0	0	0	0	0	0	0	0	0	1	0	0	0	0	0	0	0	0	1	0	0	0	0	0	0	32	1.4	16.3265	100	60
0	2	41	0	91	1.68	32.2	110	70		268		11.7		180	0.77	245	171	33	0	0	0	0	0	0	0	0	0	0	0	0	0	0	0	0	0	0	1	0	0	0	1	0	0	0	92	1.64	34.2058	130	100
0	2	56	10	69	1.52	29.9	120	60	102	200		13.7	20	174	0.9	267	121	69	0	0	0	0	0	0	0	0	0	0	1	0	0	0	0	0	0	0	1	0	0	0	0	0	0	0	71	1.5	31.5556	125	83
0	2	56	8	51	1.55	21.2	120	60		437				203	1.13	302	204	35	0	0	0	0	0	0	0	0	0	0	1	0	0	0	0	0	0	0	0	0	0	1	0	0	0	0
0	2	51	23	81	1.59	32	120	60	107	267		6.8		140	0.71	186	99	39	0	0	0	0	0	0	1	0	0	1	0	1	0	0	0	0	0	0	1	0	0	0	0	0	0	0	83	1.6	32.4219
0	2	79	5	51	1.45	24.3	120	60		105									0	0	0	0	0	0	0	0	0	0	1	0	0	1	0	0	0	0	1	0	0	0	0	0	0	0	51	1.5	22.6667	160	75
1	2	64	0	76	1.66	27.6	120	60		262					0.76				0	0	0	0	0	0	0	0	0	0	0	0	0	0	0	0	0	0	1	0	0	0	0	0	0	0
1	2	72	10	53	1.61	20.4	120	70		109				117	1.1	174		33	0	0	0	0	0	0	0	0	0	0	0	0	0	0	0	0	0	0	1	0	0	0	1	0	0	0
0	2	46	0	63	1.5	28	120	60		111									0	0	0	0	0	0	0	0	0	0	0	0	0	0	0	0	0	0	1	0	0	0	0	0	0	0
0	2	48	2	63	1.5	28	100	70		115		5.7	11	76	0.4	128	42	50	0	0	0	0	0	0	0	0	0	0	0	0	0	1	0	0	0	1	0	0	0	0	0	0	0	0	61	1.5	27.1111	100	60
0	2	57	0	40	1.5	17.8	100	60		218		12.9	1	96	0.42	162	71	65	1	0	0	0	0	0	0	0	0	0	0	0	0	0	0	0	0	0	1	0	0	1	0	0	0	0	41	1.49	18.4676	90	50
1	2	43	13	62	1.6	24.2	130	80		155						163	80		0	0	0	0	0	0	0	0	1	1	0	1	0	0	0	0	0	0	0	0	0	1	0	0	0	0
0	2	61	1	80	1.49	36	130	60		131									0	0	0	0	0	0	0	0	0	0	1	0	0	1	0	0	0	0	1	0	0	0	0	0	0	0
1	2	55	20	98	1.8	30.2	150	100		313		10.1		82	0.88	141	208	32	0	0	0	0	0	0	0	0	0	1	0	0	0	0	0	0	0	0	1	0	0	0	0	0	0	0
0	2	80	1	76	1.48	34.7	140	80	106	155									0	0	0	0	0	0	0	0	0	1	0	0	0	0	0	0	0	0	0	0	0	0	1	0	0	0
1	2	76	5	54	1.5	24	140	90	92	104				107	0.7	157		38	0	1	0	0	0	0	0	0	0	1	0	0	0	0	0	0	0	0	1	0	0	0	0	0	0	0
0	0	67	2	51	1.48	23.3				304		12.4			0.89				0	0	0	0	0	0	0	0	0	1	0	0	0	0	0	0	0	0	1	0	0	0	1	0	0	0
0	2	52	10	60	1.48	27.4	150	90	103	279									0	0	0	0	0	0	0	0	0	0	0	0	0	0	0	0	0	0	1	1	0	0	0	0	0	0	60	1.47	27.7662	126	88
1	2	73	0	80	1.56	32.9				340									0	0	0	0	0	0	0	0	0	0	0	0	0	0	0	0	0	0	1	0	0	0	0	0	0	0
1	2	68	11	83	1.6	32.4	100	70		115		4.5		73	1.79	125	139	33	0	0	0	0	0	0	0	0	1	1	0	0	0	0	0	0	0	1	0	0	0	0	0	0	0	0
1	2	50	3	66	1.68	23.4			80	157		8.3	89	106	0.99	172	231	41	1	0	0	0	0	0	0	0	0	0	1	0	0	0	0	0	0	0	1	0	0	0	0	0	0	0
0	2	57	4	65	1.5	28.9				133		6.6	111	160	0.72	221	185	44	0	0	0	0	0	0	0	0	0	1	0	0	0	0	0	0	0	0	1	0	0	0	0	0	0	0
0	2	41	1	63	1.5	28				391		8.4	4						0	0	0	0	0	0	0	0	0	1	1	0	0	0	0	0	0	0	1	0	0	0	0	0	0	0	61	1.5	27.1111	140	70
0	2	46	0	87	1.47	40.3				328	328			88	0.64	194	440	38	0	0	0	0	0	0	0	0	0	0	0	0	0	0	0	0	0	0	1	0	0	0	0	0	0	0
0	2	49	15	68	1.48	31	120	90	107	275									0	0	0	0	0	0	0	0	0	0	0	0	0	0	0	0	0	1	0	0	0	0	0	0	0	0	68	1.47	31.4684	138	77
0	2	58	0							161	210								0	0	0	0	0	0	0	0	0	0	0	0	0	0	0	0	0	0	1	0	0	0	0	0	0	0
0	2	76	25	46	1.39	23.8	120	80		96	96	8.6	26	91	0.97	151	145	44	0	0	0	0	0	0	0	0	0	0	0	0	0	0	0	0	0	0	1	0	0	0	0	0	0	0
0	2	56	0	76	1.52	32.9	150	80		132				126	0.62	210	54	89	0	0	0	0	0	0	0	0	0	1	0	0	0	0	0	0	0	0	1	0	0	0	0	0	0	0	74	1.51	32.4547
0	2	59	1	61	1.51	26.8	130	70	93	105		4.4		202	0.59	281	161	55	0	0	0	0	0	0	0	0	0	0	1	0	0	0	0	0	0	1	0	0	0	0	0	0	0	0
0	2	39	0	73	1.55	30.4				247									0	0	0	0	0	0	0	0	0	0	0	0	0	0	0	0	0	0	1	0	0	0	0	0	0	0
0	2	60	1	54	1.5	24	100	60	89	192		5.2	9	139	1.18	217	115	41	0	0	0	0	0	0	0	0	0	0	0	0	0	0	0	0	0	0	1	0	0	0	0	0	0	0	50	1.47	23.1385
1	2	73	1	66	1.58	26.4	100	60	101	102	98	5.1	1	124	0.98	183	123	40	0	0	0	0	0	0	0	0	0	0	0	0	0	0	0	0	0	0	1	0	0	0	0	0	0	0
0	2	56	8	47	1.5	20.9	130	80		316	216	13.3			0.56				0	0	0	0	0	0	0	0	0	0	0	0	0	0	0	0	0	0	0	0	0	0	1	0	0	0
0	2	36	1	54	1.52	23.4	110	70	87	112	114	6.3		176	0.6	358	153	79	0	0	0	0	0	0	0	0	0	0	0	0	0	0	0	0	0	0	0	0	0	0	1	0	0	0	52	1.53	22.2137	110	70
1	2	58	18	56	1.65	20.6	110	70		171									0	0	0	0	0	0	0	0	0	0	0	0	0	0	0	0	0	0	1	0	0	0	1	0	0	0	58	1.65	21.3039	120	70
0	2	60	0	68	1.48	31	110	60		118	196	5.8		153	0.63	206	167	39	0	0	0	0	0	0	0	0	0	0	0	0	0	0	0	0	0	1	0	0	0	0	0	0	0	0
0	2	36	0	82	1.55	34.1				182	264				0.62	184	214		0	0	0	0	0	0	0	0	0	0	0	0	0	0	0	0	0	0	1	0	0	0	0	0	0	0
0	2	80	0	56	1.45	26.6	130	70		103	201	6							0	0	0	0	0	0	0	0	0	0	0	1	0	0	0	0	0	0	1	0	0	0	0	0	0	0
1	2	64	7	85	1.68	30.1	110	70	117	117		6.2		207	0.71	295	108	66	0	0	0	0	0	0	0	0	0	0	0	0	0	0	0	0	0	0	1	0	1	0	0	0	0	0
1	2	45	0	75	1.63	28.2	150	90		109	123	5.5							0	0	0	0	0	0	0	0	0	0	0	0	0	1	0	0	0	1	0	0	0	0	0	0	0	0
1	2	57	15	53	1.62	20.2	110	70		262									1	0	0	0	0	0	0	0	0	0	0	0	0	0	0	0	0	0	0	0	0	1	0	0	0	0
1	2	65	1	68	1.6	26.6	130	80		130		9.1		82	0.68	143	80	52	0	0	0	0	0	0	0	0	0	0	0	0	0	1	0	0	0	0	1	0	0	1	0	0	0	0
1	2	67	0	94	1.58	37.7	120	70		102	149	6.1		145	0.96	192	190	26	0	0	0	0	0	0	0	0	0	0	1	0	0	0	0	0	0	1	0	0	0	0	0	0	0	0	94	1.58	37.6542	120	70
1	2	56	0	82	1.65	30.1	120	80		117		6.2		96	0.85	137	112	29	0	0	0	0	0	0	0	0	0	0	0	0	0	0	0	0	0	1	1	0	0	0	0	0	0	0
0	2	51	0	59	1.49	26.6	120	80	99	161		10.8		226	0.58	273	142	37	1	0	0	0	0	0	0	0	0	0	1	0	0	0	0	0	0	0	1	0	0	0	0	0	0	0
0	2	49	0	84	1.6	32.8	120	70		108		6.1		145	0.57	203	107	39	0	0	0	0	0	0	0	0	0	0	0	0	0	0	0	0	0	1	0	0	0	0	0	0	0	0
1	2	69	9	66	1.54	27.8	110	80		189		8.9	9	174	0.64				0	0	0	0	0	0	0	0	0	0	0	0	0	0	0	0	1	0	1	0	0	0	1	0	0	0	59	1.55	24.5578	139	88
1	2	50	0	87	1.6	34	100	70		88	163	4.6		78	0.59	134		46	0	0	0	0	0	0	0	0	0	0	0	0	1	0	0	0	0	0	1	0	0	0	0	0	0	0
0	2	54	5	80	1.47	37	140	80		119				124		186	121	41	0	0	0	0	0	0	0	0	0	1	1	0	0	0	0	0	0	0	1	0	0	0	0	0	0	0	68	1.45	32.3424	140	80
1	2	59	0	64	1.59	25.3	110	60		164		13.8			0.79				0	0	0	0	0	0	0	0	0	0	0	0	0	0	0	0	0	0	1	0	0	0	0	0	0	0
0	2	52	7	66	1.5	29.3	120	70	104	352									0	0	0	0	0	0	0	0	0	0	0	0	0	0	0	0	0	0	0	0	0	1	0	0	0	0	69	1.47	31.9311	106	79
0	2	60	1	116	1.7	40.1	140	80		112		6.7		111	0.67	169	167	37	0	0	0	0	0	0	0	0	0	0	0	0	0	0	0	0	0	0	1	0	0	0	0	0	0	0	95	1.64	35.3212	129	76
0	2	62	1	91	1.55	37.9	110	60		132		7.8			0.9				0	0	0	0	0	0	0	0	0	1	0	0	0	0	0	0	0	0	1	0	0	0	0	0	0	0
0	2	50	2	55	1.5	24.4	100	60		274				196	0.58	257	106	52	0	0	0	0	0	0	0	0	0	0	1	0	0	1	0	0	0	0	1	1	0	0	0	0	0	0	54	1.45	25.6837	95	72
0	2	68	1	77	1.7	26.6	100	60	107	104									0	0	0	0	0	0	0	0	0	0	0	0	0	1	0	0	0	0	1	0	0	0	0	0	0	0
1	2	33	4	68	1.69	23.8	130	60	97	271		12.1	1	148	0.5	231		75	0	0	0	0	0	0	0	0	0	0	0	0	0	0	0	0	0	0	0	0	0	0	1	0	0	0
0	2	54	0	69	1.5	30.7	110	70	102	96		5.8	71	201	0.62	250	154	35	0	0	0	0	0	0	0	0	0	0	0	0	0	1	0	0	0	0	1	0	0	0	0	0	0	0
0	2	46	0	75	1.62	28.6	130	70		112				98	0.59	168	126	48	0	0	0	0	0	0	0	0	0	0	0	0	0	0	0	0	0	0	1	0	0	0	0	0	0	0
0	2	58	1	73	1.55	30.4	120	70	107	114		6.1	4	117	0.87	205	90	63	0	0	0	0	0	0	0	0	0	0	1	0	0	0	0	0	0	0	1	0	0	0	0	0	0	0
0	2	57	3	63	1.6	24.6	140	80	96	128		6.7		198	0.6	271	111	51	0	0	0	0	0	0	0	0	0	1	1	0	0	0	0	0	0	0	1	0	0	0	0	0	0	0
0	2	74	2	53	1.45	25.2	120	80		111		5.6	109	104	0.72	168	117	55	0	0	0	0	0	0	0	0	0	1	0	1	0	0	0	0	0	0	1	0	0	0	0	0	0	0
0	2	64	1	67	1.55	27.9	120	60	99	135		7.3	1	194		250	110	50	0	0	0	0	0	0	0	0	0	1	0	0	0	0	0	0	0	1	0	0	0	0	0	0	0	0	69	1.54	29.0943	139	78
0	2	56	40	61	1.54	25.7	110	80		204		6.9		105	0.57	157	134	34	0	0	0	0	0	0	0	0	0	0	0	0	0	0	0	0	0	0	1	0	0	0	1	0	0	0	63	1.54	26.5643	130	80
0	2	59	20	54	1.4	27.6	90	60		202				107	0.58	168		49	1	0	0	0	0	0	0	0	0	1	0	0	0	0	0	0	0	0	1	0	0	0	0	0	0	0	55	1.37	29.3036	120	70
0	2	48	13	42	1.45	20	150	60		242		9.6			1.16				0	1	0	0	0	0	0	0	1	0	0	0	0	0	0	0	0	0	0	0	0	0	1	0	0	0
1	2	70	1	59.6	1.62	22.7	110	80	86	89		5.8			1.09	140	76	35	0	0	0	0	0	0	0	0	0	0	0	0	0	0	0	0	0	1	0	0	0	0	0	0	0	0	77	1.66	27.9431	125	78
0	2	80	0	62	1.52	26.8	80		120	166									0	0	0	0	0	0	0	0	0	0	0	0	0	0	0	0	0	0	1	0	0	0	0	0	0	0
1	2	54	0	74	1.72	25	100	80		129						257	118		0	0	0	0	0	0	0	0	0	0	0	0	0	0	0	0	0	1	0	0	0	0	0	0	0	0
1	2	68	0	101	1.75	33	120	70		147		7.3			0.65				0	0	0	0	0	0	0	0	0	0	0	0	0	0	0	0	0	0	1	0	0	0	0	0	0	0
0	5	47	0	83	1.55	34.5	120	70		94		6.1		92	0.64	180	195	60	0	0	0	0	0	0	0	0	0	0	0	0	0	0	0	0	0	0	1	0	0	0	0	0	0	0
0	3	46	0	60	1.5	26.7	120	80		144		7.2			0.96				0	0	0	0	0	0	0	0	0	0	1	0	0	0	0	0	0	0	1	0	0	0	0	0	0	0	57	1.57	23.1247	117	70
0	2	60	15	60	1.5	26.7	120	80		144					0.99				0	0	0	0	0	0	0	0	0	0	0	0	0	1	0	0	0	0	1	0	0	0	0	0	0	0
0	2	81	4	47	1.4	24	160	90		150									0	0	0	0	0	0	0	0	0	1	0	0	0	0	0	0	0	0	1	0	0	0	0	0	0	0	41	1.4	20.9184	100	70
0	2	57	1	58	1.5	25.8	110	60	105	130		10.8			0.6				0	0	0	0	0	0	0	0	0	0	0	0	0	0	0	0	0	0	0	0	0	0	1	0	0	0	62	1.48	28.3053	133	76
0	2	69	10	54	1.5	24	130	70		134					1.1	251	282		0	0	0	0	0	0	0	0	0	1	1	0	0	0	0	0	0	1	0	0	0	0	0	0	0	0	45	1.51	19.736	170	71
0	2	76	0	68	1.48	31	120	70		89					0.91				1	0	0	0	0	0	0	0	0	1	0	0	0	1	0	0	0	0	1	0	0	0	0	0	0	0	69	1.52	29.865	100	50
0	2	63	3	58	1.5	25.8	120	70		333									0	0	0	0	0	0	0	0	0	1	0	0	0	0	0	0	0	0	1	0	0	0	0	0	0	0
0	2	73	5	62	1.55	25.8	110	60		223									0	0	0	0	0	0	0	0	0	0	0	0	0	0	0	0	0	0	1	0	0	0	0	0	0	0
0	2	49	5	72	1.6	28.1	120	70		246		13.4		175	0.61	230	152	25	0	0	0	0	0	0	0	0	0	0	1	0	0	0	0	0	0	0	0	0	0	1	0	0	0	0
0	2	62	0	67	1.47	31	120	60		198									0	0	0	0	0	0	0	0	0	0	0	0	0	0	0	0	0	0	1	0	0	0	0	0	0	0	69	1.46	32.3701	120	70
1	2	45	0	59	1.63	22.2	100	70		189		9							0	0	0	0	0	0	0	0	0	0	0	0	0	0	0	0	1	0	0	0	0	0	1	0	0	0
0	2	51	1	81	1.78	25.6	130	60		297					0.6				0	0	0	0	0	0	0	0	0	0	0	0	0	0	0	0	1	0	0	0	0	0	1	0	0	0
0	2	50	7	42	1.45	20	110	60		120		8							0	0	0	0	0	0	0	0	0	0	0	0	0	0	0	0	1	0	0	0	0	0	1	0	0	0
1	2	68	7	53	1.65	19.5	110	60		233		6.6		64		140	60	64	0	0	0	0	0	0	0	0	0	0	0	0	0	0	0	0	1	0	0	0	0	1	0	0	0	0
0	2	43	6	50	1.47	23.1	130	70		236									0	0	0	0	0	0	0	0	0	0	0	0	0	0	0	0	1	0	0	0	0	1	0	0	0	0
0	2	57	8	51	1.51	22.4	120	70		145									0	0	0	0	0	0	0	0	0	0	0	0	0	0	0	0	0	1	0	0	0	0	0	0	0	0	53	1.52	22.9398	106	69
0	2	62	5	66	1.61	25.5	120	60		143		12.5		61		109	58	26	0	0	0	0	0	0	0	0	0	0	0	0	0	0	0	0	1	0	0	0	0	1	0	0	0	0
0	2	51	0	82	1.48	37.4	100	70	122	86		6.5		83					0	0	0	0	0	0	0	0	0	0	1	0	0	0	0	0	0	0	1	0	0	0	0	0	0	0	78	1.48	35.6099	130	80
0	2	60	0	56	1.59	22.2	120	60		84		10.4			0.58				0	0	0	0	0	0	0	0	0	0	0	0	0	0	0	0	0	0	1	0	0	0	0	0	0	0
0	2	62	0	61	1.53	26.1	110	60		136		7.7							0	0	0	0	0	0	0	0	0	0	0	0	0	0	0	0	0	0	1	0	0	0	0	0	0	0
0	2	61	0	67.5	1.67	24.2	100	60		307		13.8		169		232	118	47	0	0	0	0	0	0	0	0	0	0	0	0	0	0	0	0	0	0	0	0	0	1	0	0	0	0
1	2	29	0	116	1.72	39.2	100	70	123	140		11.5	463	140	1.14				0	0	0	0	0	0	0	0	0	0	1	0	0	0	0	0	0	1	0	0	0	0	0	0	0	0
0	3	38	0	64	1.47	29.6	100	60		125	193								0	0	0	0	0	0	0	0	0	0	0	0	0	0	0	0	0	1	0	0	0	0	0	0	0	0
1	2	63	20	80	1.68	28.3	130	90		166		7.3			1.36				0	0	0	0	0	0	0	0	0	1	0	0	0	0	0	0	0	0	1	0	0	0	0	0	0	0
1	2	79	15	60	1.64	22.3	120	60		110		8.4	7	103	0.94	172	189	45.3	0	0	0	0	0	0	0	0	0	0	0	0	0	0	0	0	0	0	1	0	0	0	0	0	0	0	59	1.62	22.4813	120	80
0	2	62	9	52	1.45	24.7	100	70		203		8.5		128	0.59	185	90	49	0	0	0	0	0	0	0	0	0	1	0	0	0	0	0	0	0	0	1	0	0	0	0	0	0	0
1	2	32	0	94	1.59	37.2	120	70		127	291								0	0	0	0	0	0	0	0	0	0	0	0	0	0	0	0	0	0	1	0	0	0	0	0	0	0
1	1	24	0	55	1.57	22.3	110	70		600									0	0	0	0	0	0	0	0	0	0	0	0	0	0	0	0	0	0	0	0	0	0	1	0	0	0
1	2	78	3	95	1.74	31.4	110	60		153		6.6		125	0.9	189	62	53	0	0	0	0	0	0	0	0	1	0	0	0	0	0	0	0	0	0	1	0	0	0	0	0	0	0	84	1.69	29.4107	127	168
0	2	55	7	73	1.58	29.2	120	80		145									1	0	0	0	0	0	0	0	0	1	0	0	0	0	0	0	0	0	1	0	0	0	0	0	0	0
1	2	63	10	84	1.62	32	110	70		219		8.8		157	0.96	222	100	45	0	0	0	0	0	0	0	0	0	0	1	0	0	0	0	0	0	0	1	0	0	0	1	0	0	0
1	2	60	1	87	1.68	30.8	130	80	112	114		6.6	49	166	0.96	234	320	36	0	0	0	0	0	0	0	0	0	0	0	0	0	0	0	0	0	1	0	0	0	0	0	0	0	0
0	2	62	12	63	1.52	27.3	120	60		261		9.3	3						0	0	0	0	0	0	0	0	0	0	0	0	0	0	0	0	0	0	1	0	0	0	0	0	0	0
0	2	60	1	74	1.65	27.2	120	60		200	219	6.6							0	0	0	0	0	0	0	0	0	0	0	0	0	0	0	0	0	1	0	0	0	0	0	0	0	0	67	1.64	24.9108	120	80
1	2	60	8	75	1.61	28.9	110	60	111	83		5.9		131	0.82	205	169	40	1	0	0	0	0	0	0	0	0	0	0	0	0	0	0	0	1	0	1	0	0	0	0	0	0	0	77	1.62	29.34	110	60
0	2	49	1	52	1.49	23.4	120	70		96				132	0.55				0	0	0	0	0	0	0	0	0	0	0	0	0	0	1	0	0	0	1	0	0	0	0	0	0	0
1	2	42	3	66	1.64	24.5	120	70		204									0	0	0	0	0	0	0	0	0	0	0	0	0	0	0	0	1	0	0	0	0	1	0	0	0	0
0	2	56	5	51	1.5	22.7	130	70		210									0	0	0	0	0	0	0	0	0	0	0	0	0	0	0	0	1	0	0	0	0	1	0	0	0	0
0	2	48	0	53	1.47	24.5	120	60		209									0	0	0	0	0	0	0	0	0	0	0	0	0	0	0	0	0	0	0	0	0	1	0	0	0	0
1	2	38	3	64.5	1.61	24.9	110	60		153		10.6							0	0	0	0	0	0	0	0	0	0	0	0	0	0	0	0	1	0	0	0	0	1	0	0	0	0
1	2	50	6	62.5	1.64	23.2	120	60		139									0	0	0	0	0	0	0	0	0	0	0	0	0	0	0	0	1	0	0	0	0	0	1	0	0	0
1	2	63	4	101	1.86	29.2	120	60		199									0	0	0	0	0	0	0	0	0	0	0	0	0	0	0	0	0	0	1	0	0	0	1	0	0	0
0	2	34	0	57	1.61	22	120	80		139		7.2		80	0.66	140	71	46	1	0	0	0	0	0	0	0	0	0	0	0	0	0	0	0	1	0	0	0	0	1	0	0	0	0
0	2	25	8	104	1.6	40.6	110	60		116									0	0	0	0	0	0	0	0	0	0	0	0	0	0	0	0	0	0	1	0	0	0	0	0	0	0
1	2	62	4	72	1.57	29.2	120	80		109		6.1		117	1.57	156	84		0	0	0	0	0	0	0	0	1	0	0	0	0	0	0	0	0	0	1	0	0	0	0	0	0	0
0	2	70	1	58	1.42	28.8	120	70		114		6.8		147		221	116	53	0	0	0	0	0	0	0	0	0	0	0	0	0	0	0	0	0	0	1	0	0	0	0	0	0	0	55	1.46	25.8022
1	2	53	12	49	1.52	21.2	110	60		112					1.55	123	83		0	0	0	0	0	0	0	0	1	0	0	1	0	0	0	0	0	0	1	0	0	0	0	0	0	0
0	2	52	1	52	1.5	23.1	130	80		380		15.2		137	1.13	212	53	42	0	0	0	0	0	0	0	0	0	0	0	0	0	0	0	0	0	0	0	0	0	0	1	0	0	0	70	1.44	33.7577	110	80
0	2	54	20	58	1.47	26.8	120	70	93	168		10.2		138	0.6	207	111	68	0	0	0	0	0	0	0	0	0	0	1	0	0	0	0	0	0	0	1	0	0	0	0	0	0	0
0	2	63	7	58	1.48	26.5	110	70	98	158		9.6	7	66	0.64	148	52	71	0	0	0	0	0	0	0	0	0	0	0	0	0	0	0	0	0	2	1	0	0	0	0	0	0	0
0	2	51	0	49	1.47	22.7				83	232	8.1	4	65	0.8	209	132	24.8	0	0	0	0	0	0	0	0	0	0	0	0	0	0	0	0	0	0	1	0	0	0	0	0	0	0
1	2	46	0	63	1.55	26.2	100	70	121	277				223	0.74	303	378	31	0	0	0	0	0	0	0	0	0	0	1	0	0	0	0	0	0	0	1	0	0	0	0	0	0	0	69	1.53	29.4758	100	80
1	2	46	0	58	1.6	22.7	140	80		145		6.8	8	94	1.02	132	104	22	0	0	0	0	0	0	0	0	0	1	0	0	0	0	0	0	0	0	1	0	0	0	0	0	0	0
0	2	61	10	50	1.48	22.8	120	70	97	206		10.5		126	0.82	214	201	50	0	0	0	0	0	0	0	0	0	0	1	0	0	0	0	0	0	0	1	0	0	0	0	0	0	0
1	2	66	20	64	1.64	23.8	110	60	94	167		7.4			1.63	213		52	0	0	0	0	0	0	0	0	0	0	0	0	0	0	0	0	0	1	0	0	0	0	0	0	0	0	67	1.67	24.0238	135	60
0	2	58	3	66	1.5	29.3	100	70		88		5.4		177		239	154	50	0	0	0	0	0	0	0	0	0	0	0	0	0	0	0	0	0	0	1	0	0	0	0	0	0	0
0	2	65	0	68	1.57	27.6	160	100	102	184		8.3			0.6	178	107	43	0	0	0	0	0	0	0	0	0	1	0	0	0	0	0	0	0	0	1	0	0	0	0	0	0	0
1	2	65	10	82	1.82	24.8	110	70	95	145								52	0	0	0	0	0	0	0	0	0	0	0	0	0	0	0	0	0	0	1	0	0	0	0	0	0	0	80	1.82	24.1517	122	77
1	2	49	0	77	1.6	30.1	90	70	102	242									0	0	0	0	0	0	0	0	0	0	0	0	0	0	0	0	0	0	1	0	0	0	1	0	0	0
0	2	55	10	55	1.45	26.2	120	80		262		11.8		127	0.77	185	120	32	0	0	0	0	0	0	0	0	0	1	0	0	0	0	0	0	0	0	1	0	0	0	0	0	0	0	53	1.48	24.1965
1	2	86	10				120	60		79					0.86	76		35	0	0	0	0	1	0	0	0	0	0	0	1	0	0	0	0	0	0	0	0	0	0	1	0	0	0
1	2	59	15	93	1.63	35	140	80		139									0	0	1	0	0	0	0	0	0	1	0	0	0	0	0	0	0	0	1	0	0	0	0	0	0	0	85	1.62	32.3884	211	100
0	2	85	25	44	1.39	22.8	120	80		208					0.75	178			0	0	0	0	0	0	0	0	0	0	0	0	0	0	0	0	0	0	1	0	0	0	1	0	0	0
0	2	78	15	70	1.48	32	120	60		159		11.2	20	112	0.61	175	184	26	0	0	0	0	0	0	0	0	0	0	0	0	0	0	0	0	0	0	1	0	0	0	0	0	0	0
0	2	70	11	94	1.54	39.6	110	60		303		7.6			0.59				0	0	0	0	0	0	0	0	0	0	0	0	0	0	0	0	0	0	0	0	0	0	1	0	0	0	99	1.62	37.7229	128	75
0	2	71	3	55	1.55	22.9	120	60		107		6.4		162	0.55	234	145	43	0	0	0	0	0	0	0	0	0	0	0	0	0	0	0	0	0	0	1	0	0	0	0	0	0	0
0	2	61	0	77	1.5	34.2	110	60		100									0	0	0	0	0	0	0	0	0	1	0	0	0	1	0	0	0	0	1	0	0	0	0	0	0	0	91	1.52	39.3871	157	87
0	2	65	10	57	1.5	25.3	120	60	90	123		5.8							0	0	0	0	0	0	0	0	0	0	0	0	0	0	0	0	0	0	1	0	0	0	0	0	0	0
0	2	66	15	52	1.48	23.7	110	60		171		8.4			0.43				0	0	0	0	0	0	0	0	0	0	0	0	0	1	0	0	0	0	1	0	0	0	0	0	0	0
0	2	58	22	56	1.42	27.8	160	80		284									0	0	0	0	0	0	0	0	0	1	0	0	0	0	0	0	0	0	1	0	0	0	0	0	0	0	60	1.41	30.1796	136	70
1	2	53	20	50	1.73	16.7	150	80		240									0	1	0	0	0	0	0	0	1	1	0	1	0	0	0	0	0	0	0	0	0	1	0	0	0	0
0	2	74	2	53	1.5	23.6	120	80		134									1	0	0	0	0	0	0	0	0	0	0	0	0	0	0	0	0	0	1	0	0	0	0	0	0	0
0	2	59	3	80	1.84	23.6	130	70		132		10.7	23	151	0.6	217	210	45	0	0	0	0	0	0	0	0	0	1	1	0	0	0	0	0	0	1	0	0	0	0	0	0	0	0
0	2	57	7	67	1.54	28.3	110	70		151									0	0	0	0	0	0	0	0	0	0	1	0	0	0	0	0	0	1	0	0	0	0	0	0	0	0	63	1.51	27.6304
0	2	66	15	49	1.45	23.3	130	80	101	245									0	0	0	0	0	0	0	0	0	0	0	0	0	0	0	0	0	0	1	0	0	0	0	0	0	0
0	2	61	22	63	1.5	28	130	60		102		12.7		213	0.8	296	217	52	0	0	0	0	0	0	0	0	0	0	0	0	0	0	0	0	0	0	0	0	0	0	1	0	0	0	64	1.38	33.6064	140	70
0	2	53	20	64	1.64	23.8				101		10.1	72	148	1.04	204	102	41	0	0	1	0	0	0	0	0	0	1	0	1	0	0	0	0	0	0	0	0	1	0	0	0	0	0
0	2	57	3	52	1.47	24.1	110	60		129		7.2		170		232	92	44	0	0	0	0	0	0	0	0	0	0	0	0	0	1	0	0	0	0	1	0	0	0	0	0	0	0
1	2	48	0	81	1.57	32.9	110	60		160		13.7		150	0.55	204	129	41	0	0	0	0	0	0	0	0	0	0	0	0	0	0	0	0	1	0	0	0	0	0	1	0	0	0
0	2	58	3	78	1.68	27.6	120	60		192		9.9	999	156	0.8	225	151	50	1	0	0	0	0	0	0	0	1	1	0	0	0	0	0	0	0	0	1	0	0	0	0	0	0	0	79	1.64	29.3724	156	80
0	2	61	5	90	1.51	39.5	140	90		492		12.1		160	0.94	260	322	36	0	0	0	0	0	0	0	0	0	0	1	0	0	0	0	0	0	0	0	0	0	0	1	0	0	0	92	1.5	40.8889
0	2	45	5	64	1.59	25.3	100	60		130		10			0.6				0	0	0	0	0	0	0	0	0	0	0	0	0	0	0	0	0	0	0	0	0	0	1	0	0	0
0	2	57	16	51	1.45	24.3	90	70		117		4.2		107	2.01	169	134	35	0	0	0	0	0	0	0	0	1	0	0	0	0	0	0	0	1	0	1	0	0	0	0	0	0	0	59	1.45	28.0618
0	2	51	2	73	1.52	31.6	130	60		238		11.9	6	118	0.63		185	49	0	0	0	0	0	0	0	0	0	0	0	0	0	0	0	0	1	0	0	0	0	0	1	0	0	0	76	1.48	34.6969	142	88
1	2	72	25	62	1.5	27.6	140	70		221									0	0	0	0	0	0	0	0	0	1	0	0	0	0	0	0	0	0	1	0	0	0	0	0	0	0
1	2	42	1	84	1.61	32.4	110	70	100	114	208	7.9		157		224	91	49	0	0	0	0	0	0	0	0	0	0	0	0	0	0	0	0	0	0	1	0	0	0	0	0	0	0
0	2	92	3	39	1.4	19.9	100	60	81	132		6.3		116	1.11	181	89	47	0	0	0	0	0	0	0	0	0	0	0	0	0	1	0	0	0	0	1	0	0	0	0	0	0	0
0	2	46	0	60	1.5	26.7	100	60		111	200	6.4		147	0.58	216	304	37	0	0	0	0	0	0	0	0	0	0	1	0	0	0	0	0	0	0	1	0	0	0	0	0	0	0
0	2	43	0	75	1.59	29.7	120	80	105	252		11.8	10	73	0.47	127	100	42	0	0	0	0	0	0	0	0	0	0	1	0	0	0	0	0	0	0	1	0	0	0	1	0	0	0	74	1.55	30.8012	106	71
0	4	28	3	59	1.58	23.6	100	60		272		13.8		173	0.92				0	0	0	0	0	0	0	0	0	0	0	0	0	0	0	0	0	0	0	0	0	1	0	0	0	0
0	2	67	2	54	1.45	25.7	130	60		76									0	0	0	0	0	0	0	0	0	1	0	0	0	0	0	0	0	0	1	0	0	0	0	0	0	0	44	1.45	20.9275
0	2	52	15	50	1.55	20.8	110	60		189				156	0.55	222	110	57	0	0	0	0	1	0	0	0	0	0	0	0	0	0	0	0	0	0	0	0	0	1	0	0	0	0
1	2	67	0	72	1.65	26.4	140	80		123		6.4		137	0.77	206	205	40	0	0	0	0	0	0	0	0	0	1	1	0	0	1	0	0	0	0	1	0	0	0	0	0	0	0	72	1.62	27.4348	140	80
0	2	56	6	54	1.45	25.7	110	80		130				104	1.26	156	189	30	1	0	0	0	0	0	0	0	0	0	0	0	0	0	0	0	0	0	1	0	0	0	0	0	0	0	50	1.57	20.2848	120	70
1	2	78	24	91	1.58	36.5	120	60		216	225				1.54		134		0	0	0	0	0	0	0	0	1	0	0	0	0	0	0	0	0	0	0	0	0	0	1	0	0	0	79	1.65	29.0174
1	2	77	15	65	1.58	26	150	90		242		9.2		126	1.08	210	105	63	0	0	0	0	0	0	0	0	0	1	0	0	0	0	0	0	0	0	1	0	0	0	0	0	0	0
1	2	44	6	67	1.61	25.8	110	70		199				94	0.62	165		69	0	0	0	0	0	0	0	0	0	0	0	0	0	0	0	0	0	0	0	0	0	1	0	0	0	0
0	5	62	0	63	1.5	28	130	60		121				112	0.63	173		32	0	0	0	0	0	0	0	0	0	0	0	0	0	0	0	0	0	0	1	0	0	0	0	0	0	0
1	2	49	4	88	1.58	35.3	180	70		253		11.9		122	0.59	187	97	45	0	0	0	0	0	0	0	0	0	0	1	0	0	0	0	0	0	0	1	0	0	1	0	0	0	0
0	2	63	9	58	1.65	21.3	130	70		240				60	0.7	145	254	37	0	0	0	0	0	0	0	0	0	0	0	0	0	0	0	0	0	0	1	0	0	0	0	0	0	0
0	2	71	1	62	1.5	27.6	145	80		142		9.7		90	0.67	144	112		0	0	0	0	0	0	0	0	0	1	1	0	0	0	0	0	0	0	1	0	0	1	0	0	0	0	63	1.48	28.7619
0	2	55	6	67	1.65	24.6	130	60		273									0	0	0	0	0	0	0	0	0	0	0	0	0	0	0	0	0	0	1	0	0	0	0	0	0	0
1	2	60	14	66	1.55	27.5	120	70		107		6.6	148	103	0.64	166	99	58	0	0	0	0	0	0	0	0	0	0	0	0	0	0	0	0	0	0	1	0	0	0	0	0	0	0
0	2	72	10	71	1.5	31.6	110	60		136		7.4		116	0.75	256	105	44	0	0	0	0	0	0	0	0	0	0	1	0	0	0	0	0	0	0	1	0	0	0	0	0	0	0	67	1.46	31.4318	112	58
0	2	56	1	79	1.5	35.1	130	80		147		8.9		197	0.39	321	202	84	0	0	0	0	0	0	0	0	0	1	1	0	0	0	0	0	0	0	1	0	0	0	0	0	0	0
1	2	66	9	72	1.6	28.1	120	60		218									0	0	0	0	0	0	0	0	0	0	0	0	0	0	0	0	0	0	1	0	0	0	0	0	0	0
0	2	67	0	46	1.5	20.4	110	60	78	112	232	5.5	8	69	1.01	173	35	94	0	0	0	0	0	0	0	0	1	1	0	0	0	0	0	0	0	0	1	0	0	0	0	0	0	0
1	2	38	1	84	1.65	30.9	120	60		276									0	0	0	0	0	0	0	0	0	0	0	0	0	0	0	0	0	0	1	0	0	0	0	0	0	0
0	2	46	0	94	1.58	37.7	140	70		153									0	0	0	0	0	0	0	0	0	0	0	0	0	0	0	0	0	0	1	0	0	0	0	0	0	0
0	2	61	0	87	1.54	36.7	130	60		335		10.2							0	0	0	0	0	0	0	0	0	0	0	0	0	1	0	0	1	0	0	0	0	1	0	0	0	0
0	2	56	3	83	1.5	36.9	120	80		100									0	0	0	0	0	0	0	0	0	0	0	0	0	0	0	0	0	1	0	0	0	0	0	0	0	0
1	2	48	8	69	1.73	23.1	110	80		126		7							0	0	0	0	0	0	0	0	0	0	0	0	0	0	0	0	1	0	0	0	0	1	0	0	0	0
1	2	40	3	96	1.74	31.7	125	80		405									0	0	0	0	0	0	0	0	0	0	0	0	0	0	0	0	0	0	0	0	0	1	0	0	0	0
1	2	60	4	56	1.56	23	110	70		236		8.7			0.61				0	0	0	0	0	0	0	0	0	0	0	0	0	0	0	0	1	0	0	0	0	1	0	0	0	0
0	2	82	4	44	1.4	22.4	110	70		191									0	0	0	0	0	0	0	0	0	0	0	0	0	0	0	0	1	0	0	0	0	1	0	0	0	0	42	1.5	18.6667
0	2	63	4	71	1.58	28.4	130	70		96		6.4		162	0.71	240	220	40	0	0	0	0	0	0	0	0	0	0	1	0	0	0	0	0	0	1	1	0	0	0	0	0	0	0	73	1.57	29.6158	129	80
0	2	51	5	75	1.5	33.3	120	60		182		7.6		143	0.91	185	319	36	0	0	0	0	0	0	0	0	0	0	0	0	0	0	0	0	0	0	1	0	0	0	0	0	0	0
1	2	64	3	89	1.63	33.5	120	60		124		6.7		99	0.85	164	104	48	1	0	0	0	0	0	0	0	0	0	0	0	0	0	0	0	0	0	1	0	0	0	0	0	0	0
0	2	84	0	58	1.52	25.1	140	80		110			27	114	1.22	214	148	45	0	0	0	0	0	0	0	0	0	0	1	0	0	0	0	0	0	0	0	0	1	0	0	0	0	0
1	2	56	5	72	1.67	25.8	120	60		258		8.7		77	0.6				0	0	0	0	0	0	0	0	0	0	0	0	0	0	0	0	0	0	1	0	0	0	0	0	0	0	75	1.69	26.2596	110	70
0	2	56	15	59	1.52	25.5	120	80		152		13.8		222	0.6	292	181	47	0	0	0	0	0	0	0	0	0	0	1	0	0	0	0	0	0	0	0	0	0	1	0	0	0	0	63	1.52	27.268	108	64
0	2	47	10	82	1.63	30.9	110	70		144									0	0	0	0	0	0	0	0	0	1	0	0	0	0	0	0	0	0	1	0	0	0	0	0	0	0
1	2	54	3	80	1.62	30.5	120	80		110									0	0	0	0	0	0	0	0	0	0	0	0	0	0	0	0	0	1	0	0	0	0	0	0	0	0
0	2	74	12	76	1.5	33.8	110	70		150					0.43	191		43	0	0	0	0	0	0	0	0	0	1	0	0	0	0	0	0	0	0	1	0	0	0	0	0	0	0
0	2	55	0	90	1.6	35.2	160	90				6.1		138		230	131	66	0	0	0	0	0	0	0	0	0	1	0	0	0	0	0	0	0	0	1	0	0	0	0	0	0	0
0	2	44	5	95	1.53	40.6	120	80		229									0	0	0	0	0	0	0	0	0	1	0	0	0	0	0	0	0	0	1	0	0	0	0	0	0	0
0	2	47	0	83	1.54	35	120	70		108									0	0	0	0	0	0	0	0	0	0	0	0	0	0	0	0	0	0	1	0	0	0	0	0	0	0	83	1.55	34.5473	110	80
0	2	79	25	45	1.5	20	120	80		167		6	5	105	0.72	181	115	53	0	0	0	0	1	0	0	0	0	0	0	1	0	0	0	0	0	1	0	0	0	0	0	0	0	0
1	2	58	30	67	1.6	26.2	120	60		174									0	0	0	0	0	0	0	0	0	0	0	0	0	0	0	0	0	1	0	0	0	0	0	0	0	0	63	1.63	23.7118	120	80
1	2	58	8	75	1.6	29.3	110	60		159		11		98	0.64	166	101	64	0	0	0	0	0	0	0	0	0	0	0	0	0	0	0	0	0	0	1	0	0	0	0	0	0	0
1	2	51	0	85	1.68	30.1	110	70		157		9.5		107	0.73	169	200	30	1	0	0	1	0	0	0	0	0	1	0	0	0	0	0	0	0	0	1	0	0	0	0	0	0	0	78	1.67	27.968	110	80
0	2	57	0	93	1.55	38.7	140	80		163		7.5		94		167.8	106.2	51.8	0	0	0	0	0	0	0	0	0	1	0	0	0	0	0	0	0	0	1	0	0	0	0	0	0	0	86	1.5	38.2222	104	75
1	2	59	0	65	1.68	23	110	80		97									0	0	0	1	0	0	0	0	0	0	0	0	0	0	0	0	0	0	0	0	0	1	0	0	0	0
1	2	50	5	66	1.59	26.1				295		15.9	4	87	0.64	123	65	32	0	0	0	0	0	0	0	0	0	1	0	0	0	0	0	0	1	0	0	0	0	1	0	0	0	0
0	2	72	15	56	1.55	23.3	120	70	100	279	126	10.8	516	111	0.12	170	108	61	0	0	0	0	0	0	0	0	0	0	0	0	0	0	0	0	0	0	0	0	0	1	0	0	0	0
0	2	54	4	70	1.48	32				265		14.5		195	0.58	274	92	76	0	0	0	0	0	0	0	0	0	0	0	0	0	0	0	0	0	1	0	0	0	0	0	0	0	0	80	1.48	36.523	135	80
1	2	60	0	94	1.75	30.7				278									0	0	0	0	0	0	0	0	0	0	0	0	0	0	0	0	0	1	1	0	0	0	0	0	0	0
1	2	77	2	55	1.59	21.8				144		14.5							0	0	0	0	0	0	0	0	0	0	0	0	0	0	0	0	1	0	0	0	0	0	1	0	0	0
1	2	51	0	65	1.65	23.9				115		6.4							0	0	0	0	0	0	0	0	0	0	0	0	0	0	0	0	1	1	0	0	0	0	0	0	0	0
0	2	54	0	74	1.58	29.6	120	60		226									0	0	0	0	0	0	0	0	0	0	0	0	0	0	0	0	0	0	1	0	0	0	0	0	0	0
0	2	76	0	59	1.5	26.2	110	60		137		7.3	13	156		242	136	82	0	0	0	0	0	0	0	0	0	0	0	0	0	0	0	0	0	1	0	0	0	0	0	0	0	0	68	1.46	31.9009	121	61
0	2	52	1	63	1.5	24.4	120	80	96	434		10	43	65	0.51	178	713	20	0	0	0	0	0	0	0	0	0	0	0	0	0	0	0	0	0	0	1	0	0	1	0	0	0	0	63	1.5	28		120
0	2	52	1	52	1.48	23.7	130	70		167		11		95	0.54	142	123	41	0	0	0	0	0	0	0	0	0	0	0	0	0	1	0	0	0	0	1	0	0	0	0	0	0	0
0	2	50	1	68	1.55	28.3	110	80		364		12.9		104	0.77	185	180	45	0	0	0	0	0	0	0	0	0	0	0	0	0	0	0	0	0	0	1	0	0	1	0	0	0	0	62	1.5	27.5556
1	2	52	0	90	1.82	27.2	100	60	108	134		12.4		105	0.86	184	193	40	0	0	0	0	0	0	0	0	0	0	0	0	0	0	0	0	0	0	1	0	0	0	0	0	0	0
1	2	63	1	80	1.68	28.3	140	80		163									0	0	0	0	0	0	0	0	0	0	0	0	0	0	0	0	0	0	1	0	0	0	0	0	0	0
1	2	56	1	77	1.67	27.6	120	60	94	303		9.4		133	0.85	179		34	0	0	0	0	0	0	0	0	0	0	1	0	0	0	0	0	0	0	1	0	0	0	0	0	0	0
0	2	61	1	53	1.5	23.6	150	90		121									0	0	0	0	0	0	0	0	0	1	0	0	0	0	0	0	0	0	1	0	0	0	0	0	0	0	55	1.46	25.8022	140	80
1	2	66	5	62	1.55	25.8	120	70		130		11.4		100	0.75	155	128	45	0	0	0	0	0	0	0	0	0	0	0	0	0	0	0	0	0	0	1	0	0	0	0	0	0	0	70	1.55	29.1363	154	86
1	2	55	0	68	1.56	27.9	110	60		239									0	0	0	0	0	0	0	0	0	0	0	0	0	0	0	0	0	0	1	0	0	0	0	0	0	0
0	2	39	4	80	1.55	33.3	130	60		305									0	0	0	0	0	0	0	0	0	0	0	0	0	0	0	0	0	1	0	0	0	0	0	0	0	0	82	1.52	35.4917	147	84
1	2	64	20	56	1.6	21.9	120	60		360									0	0	0	0	0	0	0	0	0	0	0	0	0	0	0	0	0	0	1	0	0	1	0	0	0	0
1	2	67	10	76	1.72	25.7	120	60		358		7.8			1.1	181	129	52	0	0	0	0	0	0	0	0	0	0	0	0	0	0	0	0	0	0	1	0	0	1	0	0	0	0	80	1.72	27.0416	106	67
0	2	63	10	52	1.48	23.7	120	80		178									0	0	0	0	0	0	0	0	0	0	0	0	0	0	0	0	0	0	1	0	0	1	0	0	0	0	53	1.48	24.1965	120	80
0	2	40	0	61	1.68	21.6	110	70		386									0	0	0	0	0	0	0	0	0	0	0	0	0	0	0	0	0	0	0	0	0	1	0	0	0	0
0	2	53	2	68	1.5	30.2	120	70		120									0	0	0	0	0	0	0	0	0	0	0	0	0	0	0	0	0	0	1	0	0	0	0	0	0	0	67	1.51	29.3847	126	74
0	2	52	9	50	1.5	22.2	110	60	82	109			3	133	0.65	202		65	1	0	0	0	0	0	0	0	0	1	0	0	0	0	0	0	0	0	1	0	0	0	0	0	0	0	53	1.45	25.2081	130	80
0	2	68	4	52	1.48	23.7	110	60		232									0	0	0	0	0	0	0	0	0	0	0	0	0	0	0	0	0	0	1	0	0	0	0	0	0	0
0	2	43	11	62	1.6	24.2	100	70		259									0	0	0	0	0	0	0	0	0	0	0	0	0	0	0	0	0	0	0	0	0	1	0	0	0	0
1	2	51	18	66	1.5	29.3	110	80		181	299	9.3		85	0.53	166	443		0	0	0	0	0	0	0	0	0	0	0	0	0	0	0	0	0	0	1	0	0	0	0	0	0	0	63	1.49	28.3771
0	2	47	1	64	1.5	28.4	120	80	99	135		7.4	3	103		190	205	46	0	0	0	0	0	0	0	0	0	0	0	0	0	0	0	0	0	0	1	0	0	0	0	0	0	0	68	1.56	27.9421	120	80
0	2	72	30	50	1.55	20.8	120	60		227									0	0	0	0	0	0	0	0	0	0	0	0	0	1	0	0	0	0	1	0	0	0	1	0	0	0
0	2	42	1	59	1.51	25.9	120	80		108									0	0	0	0	0	0	0	0	0	0	0	0	0	1	0	0	0	0	1	0	0	0	0	0	0	0
0	2	64	4	60	1.44	28.9	140	70	100	257		14.3	1	108	0.48	165	181	38	0	0	0	0	0	0	0	0	0	0	0	0	0	0	0	0	0	0	1	0	0	1	0	0	0	0
1	2	50	9	90	1.56	37	110	60		285									0	0	0	0	0	0	0	0	0	0	0	0	0	0	0	0	0	0	1	0	0	1	0	0	0	0	92	1.65	33.7925	130	80
0	2	41	1	76	1.55	31.6	120	60		136									0	0	0	0	0	0	0	0	0	0	0	0	0	0	0	0	0	0	1	0	0	0	0	0	0	0
0	2	67	0	67	1.55	27.9	130	60	103	243		9.7	2	205	0.54	262	165	51	0	0	0	0	0	0	0	0	0	1	0	0	0	0	0	0	0	0	1	0	0	0	0	0	0	0	66	1.56	27.1203	159	102
0	2	72	0	73	1.55	30.4	120	60		188		8.6	7	96	0.47	149		35	0	0	0	0	0	0	0	0	0	1	0	0	0	0	0	0	0	0	1	0	0	1	0	0	0	0
1	2	88	8	98	1.7	33.9	160	90		137			7	162	0.77	222	229	35	0	0	0	1	0	0	0	0	0	1	0	0	0	0	0	0	0	0	1	0	0	0	0	0	0	0
1	2	59	2	84	1.5	37.3	120	70	102	62									0	0	0	0	0	0	0	0	0	0	0	0	0	0	0	0	0	0	1	0	0	0	0	0	0	0	73	1.62	27.8159	100	76
0	2	65	10	65	1.45	30.9	120	80	98	104		7.3		50	0.76	114	188	41	0	0	0	0	0	0	0	0	0	0	0	0	0	0	0	0	0	0	1	0	0	0	0	0	0	0	61	1.5	27.1111	110	70
1	2	65	10	104	1.98	26.5	120	50		127		8.4		98	0.67	215	216	55	0	0	0	0	0	0	0	0	0	0	0	0	0	0	0	0	0	0	0	0	0	1	0	0	0	0
0	2	75	12	60	1.47	27.8	190	80	103	144		7.7							0	0	0	0	0	0	0	0	0	1	0	0	0	0	0	0	0	0	1	0	0	0	0	0	0	0	59	1.43	28.8523	150	77
0	2	54	12	69	1.65	25.3	110	70	99	266									0	0	0	0	0	0	0	0	0	0	1	0	0	0	0	0	0	0	1	0	0	0	1	0	0	0
1	2	69	15	56	1.58	22.4	120	70		200		9.7	8	134	0.39	198	94	45	0	0	0	0	0	0	0	0	0	0	0	0	0	0	0	0	0	0	0	0	0	1	0	0	0	0	67	1.55	27.8876	120	80
0	0	73	0																0	0	0	0	0	0	0	0	0	0	0	0	0	0	0	0	0	1	0	0	0	0	0	0	0	0	52	1.47	24.064	140	70
1	2	44	0	62	1.7	21.5	115	70		279		12.1	18	99	0.81	160	57	52	0	0	0	0	0	0	0	0	0	0	0	0	0	0	0	0	0	0	0	0	0	0	1	0	0	0
1	2	69	0	67	1.5	29.8	110	60	96	238					0.76				0	0	0	0	0	0	0	0	0	0	0	0	0	0	0	0	0	0	1	0	0	0	0	0	0	0	67	1.44	32.311	120	80
1	2	40	14	67	1.67	24	120	60		441		13.8		174	1.11	262		44	0	0	0	0	0	0	0	0	0	0	0	0	0	0	0	0	1	0	0	0	0	1	0	0	0	0
0	2	45	0	55	1.5	24.4	130	60		208	360	10.4		169	0.49	247	168	54	0	0	0	0	0	0	0	0	0	0	1	0	0	0	0	0	0	0	1	0	0	0	0	0	0	0	57	1.46	26.7405
1	2	72	20	64	1.6	25	110	70		155									0	0	0	0	0	0	0	0	0	0	0	0	0	0	0	0	1	0	0	0	0	1	0	0	0	0
0	2	76	0	66	1.47	30.5	110	60	93	119		6.2		122		202	276	48	0	0	0	0	0	0	0	0	0	0	1	0	0	0	0	0	0	0	1	0	0	0	0	0	0	0
0	2	65	2	62	1.5	27.6	130	70	100	127				158					0	0	0	0	0	0	0	0	0	1	1	0	0	0	0	0	0	0	1	0	0	0	0	0	0	0	60	1.5	26.6667	110	70
0	2	63	15	65	1.5	28.9	120	60		327						277	160		0	0	0	0	0	0	0	0	0	0	0	0	0	0	0	0	0	1	0	0	0	0	0	0	0	0	65	1.54	27.4077	160	90
1	2	30	2	70	1.7	24.2	90	60		93									0	0	0	0	0	0	0	0	0	0	0	0	0	0	0	0	0	0	1	0	0	0	0	0	0	0	80	1.67	28.6851
1	2	41	3	75	1.68	26.6	120	70		100	150								0	0	0	0	0	0	0	0	0	0	0	0	0	0	0	0	0	0	1	0	0	0	0	0	0	0
1	2	50	4	59	1.55	24.6	110	60		365				104	1.06	157	135	39	0	1	0	0	0	0	0	0	0	0	0	0	0	0	0	0	0	0	0	0	0	1	0	0	0	0	66	1.59	26.1066	107	75
0	2	82	5	51	1.45	24.3	120	70	85	177									0	0	0	0	0	0	0	0	0	0	0	0	0	0	0	0	0	0	1	0	0	0	0	0	0	0
0	2	32	2	72	1.53	30.8	110	70		96		5.4							0	0	0	0	0	0	0	0	0	0	0	0	0	0	0	0	0	0	0	0	0	0	1	0	0	0
1	2	71	3	75	1.6	29.3	120	70		144		6.4		96	0.7	150	90	36	0	0	0	0	0	0	0	0	0	0	0	0	0	0	0	0	0	1	0	0	0	1	0	0	0	0
0	2	48	2	50	1.5	22.2	110	60	89	118		6.7			0.54	199		54	0	0	0	0	0	0	0	0	0	0	0	0	0	1	0	0	0	1	0	0	0	0	0	0	0	0	42	1.44	20.2546	137	63
0	2	51	2	77	1.55	32	100	60		194				149	0.54	223		50	0	0	0	0	0	0	0	0	0	0	0	0	0	0	0	0	0	0	1	0	0	0	0	0	0	0
0	2	57	10	68	1.53	29	100	60		187		9		127	2	194		39	0	0	0	0	0	0	0	0	1	0	1	0	0	0	0	0	0	0	0	0	0	1	0	0	0	0
1	2	66	0	70	1.57	28.4	130	70	95	116		5.7	51	136	0.76				0	0	0	0	0	0	0	0	0	1	1	0	0	0	0	0	0	0	1	0	0	0	0	0	0	0	70	1.6	27.3438	110	60
1	2	66	3	57	1.7	19.7				591									0	0	0	0	0	0	0	0	0	0	0	0	0	0	0	0	0	1	0	0	0	0	0	0	0	0
0	2	52	0	53	1.48	24.2	100	70	99	195				108	0.47	173	247	39	0	0	0	0	0	0	0	0	0	0	0	0	0	0	0	0	0	0	1	0	0	0	0	0	0	0
0	2	77	3	67	1.52	29	110	60		156		7.3		162	0.62	215	217	39	0	0	0	0	0	0	0	0	0	0	0	0	0	0	0	0	0	0	1	0	0	0	0	0	0	0
0	2	56	3	82	1.5	36.4	120	60		252									0	0	0	0	0	0	0	0	0	0	0	0	0	0	0	0	0	0	1	0	0	0	0	0	0	0
0	2	58	5	56	1.5	24.9				82		10.2		100	0.51	172	82	56	0	0	0	0	0	0	0	0	0	0	0	0	0	0	0	0	0	0	1	0	0	1	0	0	0	0	53	1.49	23.8728
0	2	69	5	66	1.5	29.3	120	80	105	202		12.6		159	0.74	211	166	36	0	0	0	0	0	0	0	0	0	0	0	0	0	0	0	0	0	0	0	0	0	1	0	0	0	0	65	1.5	28.8889	160	80
1	2	49	0	118	1.7	40.8	130	80	123	136	263				1.06				0	0	0	0	0	0	0	0	0	0	0	0	0	0	0	0	0	0	1	0	0	0	0	0	0	0
0	2	48	2	62	1.47	28.7	120	80	94	265		10.9		166	0.55	277	306	49.8	0	0	0	0	0	0	0	0	0	0	0	0	0	0	0	0	0	0	1	0	0	1	0	0	0	0
1	2	61	5				120	70		103									0	0	0	0	1	0	0	0	0	1	0	0	0	0	0	0	0	0	1	0	0	0	0	0	0	0
0	2	65	4	53	1.55	22.1	110	60		177		9.9		193	0.52	249	172	32	0	0	0	0	0	0	0	0	0	0	0	0	0	0	0	0	0	0	1	0	0	1	0	0	0	0
0	2	68	9	50	1.49	22.5	110	60	89	103		8.4		150	0.73	235	227	40	0	0	0	0	0	0	0	0	0	0	1	0	0	0	0	0	0	0	1	0	0	0	0	0	0	0
0	2	70	0	55	1.51	24.1	120	70		146		11.4	12	101	0.53	160	106	54	0	0	0	0	0	0	0	0	0	0	0	0	0	0	0	0	0	0	1	0	0	0	1	0	0	0	50	1.57	20.2848	140	84
1	2	57	3	50	1.5	22.2	110	70		81									0	0	0	0	0	0	0	0	0	0	0	0	0	0	0	0	0	0	1	0	0	0	0	0	0	0	62	1.46	29.0861
1	2	29	0	79	1.66	28.7				415									0	0	0	0	0	0	0	0	0	0	0	0	0	0	0	0	0	0	0	0	0	0	1	0	0	0
0	2	46	2	80	1.58	32	110	80	105	182		8.6	4	176	0.62	232	154	41	0	0	0	0	0	0	0	0	0	0	0	0	0	0	0	0	0	0	1	0	0	0	0	0	0	0
0	2	35	3	51	1.5	22.7	120	80		294									0	0	0	0	0	0	0	0	0	0	0	0	0	0	0	0	0	0	0	0	0	1	0	0	0	0
1	2	54	0	101	1.63	38	120	80		351		14.9	3	83	0.83	166	338	37	0	0	0	0	0	0	0	0	0	0	0	0	1	0	0	0	0	1	0	0	0	0	0	0	0	0
0	2	33	6	51	1.5	22.7	100	60		209					0.44				0	0	0	0	0	0	0	0	0	0	0	0	0	0	0	0	0	0	0	0	0	1	0	0	0	0	48	1.59	18.9866	130	70
0	2	31	0	78	1.7	27	100	60		341									0	0	0	0	0	0	0	0	0	0	0	0	0	0	0	0	0	0	1	0	0	0	1	0	0	0
1	2	47	2	116	1.6	45.3			131	120									0	0	0	0	0	0	0	0	0	1	0	0	0	0	0	0	0	0	1	0	0	0	0	0	0	0
1	2	73	8	85	1.56	34.9	130	70	105	70		6.1	43	69	0.79	127		36	0	0	0	0	0	0	0	0	0	1	1	0	0	0	0	0	0	1	1	0	0	0	0	0	0	0	83	1.55	34.5473	130	70
1	2	43	3	48	1.56	19.7	100	60		506									0	0	0	0	0	0	0	0	0	0	0	0	0	0	0	0	1	0	0	0	0	0	1	0	0	0
0	2	57	1	50	1.51	21.9	110	60		153		9.5	16	135	0.53	197	162		0	0	0	0	0	0	0	0	0	0	1	0	0	0	0	0	1	0	0	0	0	0	1	0	0	0
1	2	74	3	62	1.55	25.8	120	60	92	101		9.48		118					0	0	0	0	0	0	0	0	0	0	1	0	0	0	0	0	0	0	1	0	0	0	0	0	0	0
0	2	61	1	75	1.5	33.3				143		7.6	35	187	0.47	247	222	43	0	0	0	0	0	0	0	0	0	0	0	0	0	0	0	0	0	0	1	0	0	0	0	0	0	0
0	2	54	15	60	1.54	25.3	120	80		170									0	0	0	0	0	0	0	0	0	0	0	0	0	0	0	0	0	1	1	0	0	0	0	0	0	0
0	2	59	5	34	1.5	15.1	120	80		329									0	0	0	0	0	0	0	0	0	0	0	0	0	0	0	0	0	0	0	0	0	1	0	0	0	0
0	2	62	17	73	1.5	32.4	140	70	103	189		11.8	7	69	0.81	133	86	39	0	0	0	0	0	0	0	0	0	1	0	0	0	0	0	0	0	0	1	0	0	1	0	0	0	0	71	1.5	31.5556	130	76
0	2	49	10	64	1.64	23.8	110	60		270				144	0.44		122	69	0	0	0	0	0	0	0	0	0	0	0	0	0	0	0	0	0	0	1	0	0	0	0	0	0	0	64	1.64	23.7954	120	70
0	2	60	1	72	1.47	33.3	120	60		170									0	0	0	0	0	0	0	0	0	0	0	0	0	0	0	0	0	1	0	0	0	0	0	0	0	0
0	2	71	0	68	1.5	30.2	110	70											0	0	0	0	0	0	0	0	0	1	1	0	0	0	0	0	0	0	1	0	0	0	0	0	0	0	64	1.52	27.7008	150	70
0	5	71	0	57	1.55	23.7	90	60	98	74									0	0	0	0	0	0	0	0	0	0	1	0	0	1	0	0	0	0	1	0	0	0	0	0	0	0
0	2	58	15	60	1.57	24.3	110	60		69									0	0	0	0	0	0	0	0	0	0	0	0	0	0	0	0	0	0	1	0	0	0	0	0	0	0
0	2	79	9	50	1.46	23.5	140	80		81		4.9		97		139	71	28	0	0	0	0	0	0	0	0	0	1	0	0	0	0	0	0	0	0	1	0	0	0	0	0	0	0
0	2	74	0	68	1.5	30.2	120	60		135		6.1		107	0.65	184	138	49	0	0	0	1	0	0	0	0	0	0	0	0	0	0	0	0	0	0	1	0	0	0	0	0	0	0
0	2	63	8	64	1.4	32.7	110	60		105		5.8		119	0.97	174	142	28	0	0	0	0	0	0	0	0	0	0	1	0	0	0	0	0	0	0	1	0	0	0	0	0	0	0	60	1.43	29.3413	135	79
1	2	63	20		1.7		110	70		109									0	0	0	0	0	0	0	0	0	1	0	0	0	0	0	0	0	0	1	0	0	0	0	0	0	0
0	2	64	0	53	1.4	27	130	70		133		12.8							0	0	0	0	0	0	0	0	0	0	0	0	0	0	0	0	0	0	1	0	0	0	0	0	0	0
1	2	64	2	88	1.7	30.4	160	100		253									0	0	0	0	0	0	0	0	0	1	0	0	0	0	0	0	0	0	1	0	0	0	0	0	0	0
1	2	63	4	74	1.55	30.8	150	90		157									0	0	0	0	0	0	0	0	0	1	0	0	0	0	0	0	0	0	1	0	0	0	0	0	0	0
0	2	43	2	69	1.6	27	120	70	92	191		7.6				291	248	25	0	0	0	0	0	0	0	0	0	0	1	0	1	1	0	0	0	0	1	0	0	1	0	0	0	0	65	1.52	28.1337
0	2	63	13	65	1.5	28.9	130	70		86	97				1.02				0	0	0	0	0	0	0	0	0	0	0	1	0	0	0	0	0	2	1	0	0	0	0	0	0	0	53	1.5	23.5556	121	67
1	2	71	20	62	1.59	24.5	140	80	92	146		11.6							0	0	0	0	0	0	0	0	0	1	1	0	0	0	0	0	0	0	0	0	0	1	0	0	0	0	65	1.5	28.8889	120	80
0	2	71	0	72	1.5	32	200	100		112			184	231	0.64	235	130	41	0	0	0	0	0	0	0	0	0	1	1	0	0	1	0	0	0	0	1	0	0	0	0	0	0	0
1	2	48	13	70	1.61	27	130	70		510									0	0	0	0	1	0	0	0	0	0	0	0	0	0	0	0	0	0	1	0	0	0	0	0	0	0	70	1.61	27.0051	120	80
0	2	55	15				130	60		124				182				36	0	0	0	0	1	0	0	0	0	0	0	0	0	0	0	0	0	0	1	0	0	0	0	0	0	0
1	2	44	1	62	1.78	19.6	120	80		239									0	0	0	0	0	0	0	0	0	0	0	0	0	0	0	0	0	1	0	0	0	0	0	0	0	0	81	1.79	25.2801	110	70
0	2	38	0	65	1.68	23	100	60		202									0	0	0	1	0	0	0	0	0	0	0	0	0	0	0	0	0	0	1	0	0	0	0	0	0	0
0	2	34	0	49	1.45	23.3	120	70		595									0	0	0	0	0	0	0	0	0	0	0	0	0	0	0	0	0	0	0	0	0	1	0	0	0	0	57	1.49	25.6745
1	2	64	10	76	1.71	26	120	70		290									0	0	0	1	0	0	0	0	0	1	0	0	0	0	0	0	0	0	1	0	0	0	0	0	0	0
1	2	57	5	73	1.72	24.7	110	70		250									0	0	0	0	0	0	0	0	0	0	0	0	0	0	0	0	0	0	0	0	0	1	0	0	0	0
0	2	57	7	62	1.55	25.8	130	60		244									0	0	0	0	0	0	0	0	0	0	0	0	0	0	0	0	0	0	1	1	0	0	0	0	0	0
0	2	64	0	74	1.51	32.5	120	70		87									0	0	0	0	0	0	0	0	0	0	0	0	0	1	0	0	0	0	1	0	0	0	0	0	0	0
0	2	52	1	57	1.47	26.4	120	60		136									0	0	0	0	0	0	0	0	0	0	1	0	0	0	0	0	0	0	1	0	0	1	0	0	0	0
0	2	64	7	85	1.6	33.2	140	80		208		8.5		105	0.84	192	288	29	0	0	0	0	0	0	0	0	0	0	0	0	0	0	0	0	0	1	0	0	0	0	0	0	0	0
0	2	63	10	49	1.49	22.1	140	80		426		13.4		128	0.89	181	146	37	0	0	0	0	0	0	0	0	0	1	0	0	0	0	0	0	0	0	1	0	0	0	0	0	0	0
0	2	71	3	55	1.56	22.6	130	70		149		8.8	81	100	0.85	187	270	48	0	0	0	0	0	0	0	0	0	0	0	0	0	0	0	0	0	1	0	0	0	0	0	0	0	0	52	1.47	24.064	88	63
1	2	63	0	89	1.68	31.5	130	80	102	110		13	14	161	0.92	230	150	39	0	0	0	0	0	0	0	0	0	0	0	0	0	0	0	0	0	0	1	0	0	0	0	0	0	0
0	2	48	0	87	1.68	30.8	110	60		179						158	118		0	0	0	0	0	0	0	0	0	0	0	0	0	0	0	0	0	0	1	0	0	0	0	0	0	0
0	2	58	1	54	1.47	25	110	60		126		5.76							0	0	0	0	0	0	0	0	0	0	0	0	0	0	0	0	0	0	1	0	0	0	0	0	0	0	51	1.43	24.9401
0	2	47	0	52	1.5	23.1	105	66		390				131		185		35	0	0	0	0	0	0	0	0	0	0	0	0	0	0	0	0	0	0	0	0	0	1	0	0	0	0
1	2	61	30	47	1.5	20.9	130	60		176		7.3	27	109	0.68	169	237	35	0	0	0	0	1	0	0	0	0	0	0	0	0	0	0	0	0	0	1	0	0	0	0	0	0	0
0	2	63	6	68	1.53	29	120	60		312		12.8	175	112	0.67	175	195	45	1	0	0	0	0	0	1	0	0	1	1	0	0	0	0	0	0	0	0	0	0	1	0	0	0	0
0	2	70	0	63	1.6	24.6	165	95	95	272		13.2		187	0.66	269	134	55	1	0	0	0	0	0	0	0	0	1	1	0	0	0	0	0	0	0	1	0	0	0	1	0	0	0
1	2	42	3	65	1.58	26	100	70		400									0	0	0	0	0	0	0	0	0	0	0	0	0	0	0	0	0	0	0	0	0	1	0	0	0	0
0	2	70	5	67	1.47	31	110	60		203			5	229	0.53	296	203	48	0	0	0	0	0	0	0	0	0	0	1	0	0	0	0	0	0	0	1	0	0	0	0	0	0	0
0	2	54	8	55	1.6	21.5	110	80		159									0	1	0	0	0	0	0	0	0	0	0	0	0	0	0	0	0	0	1	1	0	0	0	0	0	0
0	2	54	2				100	60		263									0	0	0	0	0	0	1	0	0	1	1	0	0	0	0	0	0	0	1	0	0	0	1	0	0	0
1	2	51	1	50	1.67	17.9	120	70		292									0	0	0	0	0	0	0	0	0	0	0	0	0	0	0	0	0	0	1	0	0	1	0	0	0	0
1	2	38	1	89	1.68	31.5	120	60		287				166	0.73	224	218	29	0	0	0	0	0	0	0	0	0	0	0	0	0	0	0	0	0	0	1	0	0	1	0	0	0	0	96	1.6	37.5	126	80
0	2	46	0	45	1.5	20				247				137	0.51	198	249	36	0	0	0	0	0	0	0	0	0	0	1	0	0	0	0	0	0	1	0	0	0	0	0	0	0	0
0	2	44	6	46	1.5	20.4	110	70	96	172									1	0	0	0	0	0	0	0	0	0	0	0	0	0	0	0	0	0	0	1	0	0	0	0	0	0
0	5	68	0	52	1.4	26.5	120	90		232									0	0	0	0	0	0	0	0	0	0	0	0	0	0	0	0	0	1	1	0	0	0	0	0	0	0
1	2	63	6	78	1.77	24.9				166		14.4	1	56	0.58	138	66	69	0	0	0	0	0	0	0	0	0	0	0	0	0	0	0	0	1	1	0	0	0	0	0	0	0	0
1	2	57	16	87	1.58	34.9				149									0	0	0	0	0	0	0	0	0	0	0	0	0	0	0	0	1	0	0	0	0	0	1	0	0	0
0	5	60	0	63	1.5	28	90	60		156									0	0	0	0	0	0	0	0	0	0	0	0	0	0	0	0	0	0	1	0	0	0	0	0	0	0
1	2	70	5	56	1.56	23	130	80		453									0	0	0	0	0	0	0	0	0	1	0	0	0	0	0	0	0	0	1	0	0	0	0	0	0	0
1	2	43	7	73	1.7	25.3				280									0	0	0	0	0	0	0	0	0	0	0	0	0	0	0	0	1	0	0	0	0	1	0	0	0	0	72	1.68	25.5102	95	60
0	2	66	0	53	1.48	24.2	100	60		220									0	0	0	0	0	0	0	0	0	0	0	0	0	0	0	0	0	0	1	0	0	0	0	0	0	0
1	2	61	24	58	1.64	21.6				345									0	0	0	0	0	0	0	0	0	0	0	0	0	0	0	0	1	0	0	0	0	1	0	0	0	0
0	2	60	9	75	1.55	31.2	120	70	104			12.2		126	0.94	186	109	38	1	0	0	0	0	0	0	0	0	1	0	0	0	0	0	0	0	1	1	0	0	1	0	0	0	0
0	2	75	1	74	1.55	30.8	120	80	119	132		5.9		101	0.94	157	142	31	0	0	0	0	0	0	0	0	0	0	0	0	0	0	0	0	0	0	1	0	0	0	0	0	0	0	83	1.53	35.4564
1	2	66	0	54	1.55	22.5				123	134	5.8	32	111	0.84	179	81	52	0	0	0	0	0	0	0	0	0	1	0	0	0	0	0	0	1	0	0	0	0	0	1	0	0	0
0	5	61	0	49	1.5	21.8	120	80	78	122	69	6.3		156	0.65				0	0	0	0	0	0	0	0	0	0	1	0	0	0	0	0	0	0	1	0	0	0	0	0	0	0
1	2	62	1	54	1.52	23.4				279		11.9							0	0	0	0	0	0	0	0	0	0	0	0	0	0	0	0	1	0	0	0	0	1	0	0	0	0
0	2	75	10	52	1.54	21.9	160	70	87										0	0	0	0	0	0	0	0	0	1	0	0	0	1	0	0	0	0	1	0	0	0	0	0	0	0
0	5	65	0	77	1.61	29.7	115	70	102	118		5.7		128	0.6				0	0	0	0	0	0	0	0	0	0	1	0	0	0	0	0	0	1	1	0	0	0	0	0	0	0
0	2	50	1	77	1.65	28.3	120	80			163	6.3	3	123	0.42	181	177	43	0	0	0	0	0	0	0	0	0	0	0	0	0	0	0	0	0	1	1	0	0	0	0	0	0	0
0	2	72	20	68			130	70		332									0	0	0	0	0	0	0	0	0	1	0	0	0	0	0	0	0	0	1	0	0	0	0	0	0	0
0	2	61	15	67	1.49	30.2	120	60	98	226									0	0	0	0	0	0	0	0	0	1	0	0	0	0	0	0	0	0	1	0	0	0	0	0	0	0	67	1.5	29.7778	100	60
0	2	56	13	70	1.62	26.7	100	60		266									0	0	0	0	0	0	0	0	0	0	0	0	0	0	0	0	0	0	1	0	0	1	0	0	0	0
1	2	68	3	82	1.6	32	120	80	117	113		6.1		138	0.93	195	152	39	0	0	0	0	0	0	0	0	0	1	0	0	0	0	0	0	0	0	1	0	0	0	0	0	0	0	92	1.54	38.7924	160	100
0	2	34	2	107	1.52	46.3	120	80	115	101									0	0	0	0	0	0	0	0	0	0	0	0	0	0	0	0	0	1	0	0	0	0	0	0	0	0
0	2	41	0	94	1.55	39.1				186									0	0	0	0	0	0	0	0	0	0	0	0	0	0	0	0	0	1	1	0	0	0	0	0	0	0	94	1.56	38.6259	120	80
0	2	59	8	66	1.59	26.1	150	90		167		12.6			0.64				0	0	0	0	0	0	0	0	0	1	0	0	0	0	0	0	0	0	1	1	0	0	0	0	0	0
1	2	63	30	90	1.72	30.4	130	80	101	127		9	6278	163	1.83	237	299	38	1	0	0	1	0	0	0	0	1	0	1	0	0	0	0	1	0	1	0	0	0	0	0	0	0	0	85	1.76	27.4406	103	54
1	2	89	1				130	70		82									0	0	0	1	0	0	0	0	0	1	0	0	0	0	0	0	0	0	1	0	0	0	0	0	0	0
1	2	62	18	75	1.7	26	130	80		95		11.5	1279	87	1.38	154	179	31	0	0	0	1	0	0	0	0	0	0	0	0	0	1	0	0	0	0	0	0	0	1	1	0	0	0	70	1.58	28.0404	130	60
0	2	59	4	74	1.5	32.9	120	80	100	125		6.4		63	0.58	109	72	41	0	0	0	0	0	0	0	0	0	1	0	0	0	0	0	0	0	0	1	0	0	0	0	0	0	0	83	1.49	37.3857	144	89
0	2	61	6	64	1.5	28.4	135	70	90	370		13.1			0.56				0	0	0	0	0	0	0	0	0	0	0	0	0	0	0	0	0	0	1	0	0	0	0	0	0	0
0	2	70	0	52	1.48	23.7	132	58	95	215		8.5		190	0.52	260		48	0	0	0	0	0	0	0	0	0	0	0	0	0	0	0	0	0	1	0	0	0	0	0	0	0	0	52	1.52	22.5069	140	70
0	2	46	2	60	1.53	25.6			91	334		13.2		79	0.58	144	99	45	0	0	0	0	0	0	0	0	0	0	0	0	0	0	0	0	0	1	1	0	0	1	0	0	0	0
1	2	67	20	66			140	100		164					0.85				0	0	0	1	0	0	0	0	0	1	0	0	0	0	0	0	0	0	1	0	0	1	0	0	0	0	64	1.63	24.0882	110	70
1	2	58	0	58	1.62	22.1	120	80		115									0	0	0	0	0	0	0	0	0	0	0	0	0	0	0	0	0	0	1	0	0	0	0	0	0	0
1	2	56	2	79	1.5	35.1				126									0	0	0	0	0	0	0	0	0	0	0	0	0	0	0	0	0	0	1	0	0	0	0	0	0	0
0	2	61	3	60	1.62	22.9	110	60	99	282		9.7			0.65				0	0	0	0	0	0	0	0	0	0	0	0	0	0	0	0	0	0	0	0	0	1	0	0	0	0
1	2	72	21	48.5	1.58	19.4	150	88	75	120									1	0	0	0	0	0	0	0	0	1	0	0	0	0	0	0	0	0	1	1	0	0	0	0	0	0	50	1.55	20.8117
1	2	68	20																0	0	0	0	0	0	1	0	0	1	0	0	0	0	0	0	0	0	1	0	0	0	0	0	0	0
1	2	70	10	73	1.72	24.7				140		8.2	5	116	1.14	169	217	29	0	0	0	0	0	0	0	0	0	0	0	0	0	0	0	0	0	1	0	0	0	0	0	0	0	0	76	1.67	27.2509	158	82
0	2	58	2	58	1.53	24.8	120	80	94	139		7			0.63	208	165		1	0	0	0	0	0	0	0	0	0	1	0	0	0	0	0	0	0	1	0	0	0	0	0	0	0
1	2	60	13	78	1.74	25.8	125	70	98	210		10.4		110	0.65	164		47	1	0	0	1	0	0	0	0	0	1	0	0	0	0	0	0	0	1	1	0	0	1	0	0	0	0	76	1.74	25.1024	120	70
1	2	65	0	60	1.55	25	140	80	90	317					0.68	257	254		0	0	0	0	0	0	0	0	1	0	1	0	0	0	0	0	0	0	0	0	0	1	0	0	0	0
0	2	58	0	73	1.41	36.7	130	70	110	134		13.9	1	136	0.51	193	254	30	0	0	0	0	0	0	0	0	0	0	1	0	0	1	0	0	0	2	1	0	0	0	1	0	0	0	60	1.45	28.5375
0	2	56	20	46	1.65	16.9	120	60	80	270		8.8	3	120	0.55	194	89	69	1	0	0	0	0	0	0	0	0	0	0	0	0	0	0	0	0	0	0	0	0	1	0	0	0	0
0	2	66	1	60	1.43	29.3	120	60	89	132	53	6.3	521	154	0.54	245	315	34	0	1	0	0	0	0	0	0	0	1	1	0	0	0	0	0	0	1	0	0	0	0	0	0	0	0	63	1.47	29.1545	121	63
1	2	60	12	73	1.68	25.9	100	60	97	272		11.2			0.68				0	0	0	0	0	0	0	0	0	0	0	0	0	0	0	0	0	0	1	1	0	0	0	0	0	0	75	1.68	26.5731	110	70
0	2	82	2	60			130	70		134									0	0	0	0	0	0	0	0	0	1	0	0	0	0	0	0	0	0	1	0	0	0	0	0	0	0
0	2	69	5	65	1.62	24.8	130	60	91	262		13.6		147	0.61	209	184	43	0	0	0	0	0	0	0	0	0	1	0	0	0	1	0	0	0	0	0	1	0	1	0	0	0	0
0	2	47	18	53			130	100		469									0	0	0	0	0	0	0	0	0	1	0	0	0	0	0	0	0	0	1	0	0	0	0	0	0	0
0	2	37	6	73	1.69	25.6	90	60	103	152		7.9	1	78	0.51	122	48	42	1	0	0	0	0	0	0	0	0	0	0	0	0	0	0	0	0	0	1	0	0	1	0	0	0	0
0	2	78	5	65	1.4	33.2	130	90		120									0	0	0	0	0	0	0	0	0	1	0	0	0	0	0	0	0	0	1	0	0	0	0	0	0	0	61	1.4	31.1224	130	90
0	2	63	0	77	1.56	31.6	170	100	88	140		6.9		86	0.63	103	83	51	0	0	0	0	0	0	0	0	0	0	0	0	0	0	0	0	0	0	1	0	0	0	0	0	0	0	52	1.5	23.1111	160	90
1	2	75	1				120	70	102	106		5.9		63		140	38	72	0	0	0	0	0	0	0	0	0	0	0	0	0	0	0	0	0	0	1	0	0	0	0	0	0	0	79	1.6	30.8594	120	70
1	2	69	10	57	1.57	23.1	110	60	92	123		7.6	250	57	0.81	110	153	22	0	0	0	0	0	0	0	0	0	0	0	0	0	1	0	0	0	0	1	0	0	1	0	0	0	0
0	2	40	0	79	1.57	32	130	70	96	201		8.2				300	148		0	0	0	0	0	0	0	0	0	0	1	0	0	0	0	0	0	1	1	0	0	0	0	0	0	0	68	1.52	29.4321	90	60
0	2	51	4	86	1.5	38.2	130	90	102	94				87	0.53	139	85	41	0	0	0	0	0	0	0	0	0	0	0	0	0	1	0	0	0	0	1	0	0	1	0	0	0	0
0	2	40	0	65	1.55	27.1	120	80	93	331					0.66				0	0	0	0	0	0	0	0	0	0	0	0	0	0	0	0	0	0	1	0	0	1	0	0	0	0
1	2	57	0				120	60		93		12.6	10	109	0.67	171	100	34	0	0	0	0	0	0	0	0	0	0	0	0	0	0	0	0	0	0	1	0	0	0	0	0	0	0
1	2	56	0	72	1.69	25.2				258	361	11.9	531	71	0.72	125	144	32	1	0	0	0	0	0	0	0	0	0	0	0	0	0	0	0	0	0	1	0	0	0	1	0	0	0
0	2	68	0	65	1.65	23.9	120	60	92	112		6.5		97		179	74	77	0	0	0	0	0	0	0	0	0	1	0	0	0	0	0	0	0	0	1	0	0	0	0	0	0	0
0	2	60	0	54	1.48	24.7	120	80	86	210				132		218	98	67	0	0	0	0	0	0	0	0	0	0	0	0	0	0	0	0	0	2	1	0	0	0	0	1	1	0	60	1.4	30.6122	140	80
1	2	49	0	85	1.65	31.2	110	70	105	145		10.4		131	0.63	224	315	30	0	1	0	0	0	0	0	0	0	0	0	0	0	0	0	0	0	2	1	0	0	0	0	0	0	0
0	2	77	0	51	1.5	22.7	130	70		88		6		120	0.83	191	112	52	0	0	0	0	0	0	0	0	0	0	0	0	0	0	0	0	0	0	1	0	0	0	0	0	0	0
0	2	54	3	77	1.65	28.3	110	70		170	321	6.9		101		148	85	42	0	0	0	0	0	0	0	0	0	0	0	0	0	0	0	0	0	0	1	0	0	0	0	0	0	0
0	2	69	0	65	1.51	28.5	140	80	112	241		14	65	113	0.84	171	160	38	0	0	0	0	0	0	0	0	0	0	0	0	0	0	0	0	0	0	1	0	0	1	0	0	0	0
0	2	57	10	50	1.48	22.8	90	60	85	89		5.9		155		214		54	0	0	0	0	0	0	0	0	0	0	0	0	0	0	0	0	0	2	1	0	0	0	0	0	0	0	55	1.48	25.1096	100	60
0	2	77	2	62	1.53	26.5	110	60		111					0.52	188	125	58	0	0	0	0	0	0	0	0	0	0	0	0	0	1	0	0	0	0	1	0	0	0	0	0	0	0
1	2	44	0	102	1.82	30.8	150	100	106	180		15.9		196	0.83	265	268	44	0	0	0	0	0	0	0	0	0	1	1	0	0	0	0	0	0	0	1	0	0	1	0	0	0	0	122	1.85	35.6465	170	90
1	2	75	5	70	1.62	26.7	100	60		193									0	0	0	0	0	0	0	0	0	0	0	0	0	0	0	0	0	0	1	0	0	1	0	0	0	0	68	1.54	28.6726
1	2	68	12	70	1.6	27.3	130	80	91	224		10.4	7	98		176	161	46	0	0	0	0	0	0	0	0	0	0	0	0	0	0	0	0	0	0	1	0	0	0	0	0	0	0
1	2	39	0	76	1.53	32.5	100	60		253									0	0	0	0	0	0	0	0	0	0	0	0	0	0	0	0	0	2	1	0	0	0	0	0	0	0
0	2	79	1	59	1.49	26.6	110	70		92									0	0	0	0	0	0	0	0	0	0	0	0	0	0	0	0	0	0	1	0	0	0	0	0	0	0	60	1.47	27.7662	150	80
0	2	72	0	60	1.55	25			92	221		11.3	2	138	0.63	199	100	45	0	0	0	0	0	0	0	0	0	0	0	0	0	0	0	0	0	0	1	0	0	0	0	0	0	0
0	2	48	0	58	1.48	26.5	120	60		100		5.7			0.66	180	129	51	0	0	0	0	0	0	0	0	0	0	0	0	0	0	0	0	0	0	1	0	0	0	0	0	0	0
1	2	50	13	70			96	58		313									0	0	0	0	0	0	0	0	0	0	0	0	0	0	0	0	0	0	0	0	0	0	1	0	0	0
0	2	26	0	60	1.55	25				222									0	0	0	0	0	0	0	0	0	0	0	0	0	0	0	0	0	0	1	0	0	1	0	0	0	0
0	2	73	16	47	1.55	19.6	110	60		104		6.6			0.71				0	0	0	0	0	0	0	0	0	0	0	0	0	0	0	0	0	2	1	0	0	1	0	0	0	0	46	1.42	22.8129	143	69
0	2	55	2	65	1.7	22.5	140	80	92	111		17.1	36	183	0.78	260	101	69	0	0	0	0	0	0	0	0	0	0	0	0	0	1	0	0	0	1	0	0	0	1	0	0	0	0	69	1.7	23.8754	122	70
1	2	45	0	75	1.62	28.6				250									0	0	0	0	0	0	0	0	0	0	0	0	0	0	0	0	0	0	1	0	0	0	0	0	0	0
0	2	64	20	64	1.5	28.4	120	70		133									0	0	0	0	0	0	0	0	0	1	0	0	0	0	0	0	0	0	0	0	0	1	0	0	0	0
0	2	54	2	75	1.55	31.2	120	80	104	96		5.9	14	112	0.71	163	118	33	0	0	0	0	0	0	0	0	0	0	0	0	0	0	0	0	0	0	1	0	0	0	0	0	0	0
1	2	56	25	71	1.62	27.1	130	90		256									0	0	0	0	0	0	0	0	0	1	0	0	0	0	0	0	0	0	1	0	0	1	0	0	0	0	69	1.67	24.7409	130	90
0	2	78	8	56	1.46	26.3	140	90	91	116		7.4			0.52	203	244	43	0	0	0	0	0	0	0	0	0	0	0	0	0	0	0	0	0	0	1	1	0	0	0	0	0	0	55	1.48	25.1096	120	70
0	2	65	4	74	1.5	32.9	140	80	106	101				56	0.69	107	74		0	0	0	0	0	0	0	0	0	1	0	0	0	0	0	0	0	2	1	1	0	0	0	0	0	0	76	1.57	30.8329	134	64
1	2	45	4	52	1.68	18.4	100	60	77	407									1	0	0	0	0	0	0	0	0	0	0	0	0	0	0	0	0	0	1	0	0	1	0	0	0	0
1	2	58	10	75	1.68	26.6	130	70		96									0	0	0	0	0	0	0	0	0	0	0	0	0	0	0	0	0	0	1	0	0	0	0	0	0	0
0	2	48	5	62	1.6	24.2	130	70		177									0	0	0	0	0	0	1	0	0	0	0	0	0	0	0	0	0	0	1	0	0	0	0	0	0	0
0	2	60	3	70	1.65	25.7	130	70	100	138		14.4	56	223	0.92	292	103	63	0	0	0	0	0	0	0	0	0	1	0	0	0	0	0	0	0	2	1	0	0	1	0	0	0	0	73	1.56	29.9967	110	70
0	2	74	0	54	1.5	24	120	100	85	105		7.9	5	126	0.56	186	101	49	0	0	0	0	0	0	0	0	1	1	0	0	0	0	0	0	0	1	0	0	0	0	1	0	0	0
0	2	59	1	78	1.55	32.5	140	90	104	256									0	0	0	0	0	0	0	0	0	1	0	0	0	0	0	0	0	2	1	0	0	0	0	0	0	0
1	2	50	2	69	1.8	21.3	120	80	104	164									0	0	0	1	0	0	0	0	0	0	0	0	0	0	0	0	0	2	1	0	0	0	0	0	0	0
0	2	79	8	58	1.5	25.8	150	80		231		9.8							1	0	0	0	0	0	0	0	0	1	0	0	0	0	0	0	0	0	1	0	0	0	0	0	0	0
1	2	64	0	63	1.6	24.6	120	70	110	113		5.6		89	0.82	168	151	49	0	0	0	0	0	0	0	0	0	0	0	0	0	0	0	0	0	0	1	0	0	0	0	0	0	0
0	2	60	5	65	1.56	26.7	110	60		174		7.3		90	0.81	150	213	41	0	0	0	0	0	0	0	0	0	0	0	0	0	0	0	0	0	0	1	0	0	0	0	0	0	0	58	1.52	25.1039	110	70
0	2	69	2	65	1.48	29.7	120	60	100	124				139	0.71	199	165	43	0	0	0	0	0	0	0	0	0	0	0	0	0	0	0	0	0	0	1	0	0	0	0	0	0	0
0	2	51	4	56	1.49	25.2	110	60		118		6.1		151	0.61	201	122	45	0	0	0	0	0	0	0	0	0	0	0	0	0	0	0	0	0	0	1	0	0	0	0	0	0	0	58	1.47	26.8407	110	70
1	2	47	4	77	1.64	28.6	120	80		279		7.3		136	0.74	204	323	37	0	0	0	0	0	0	0	0	0	0	1	0	0	0	0	0	0	2	0	0	0	0	1	0	0	0
0	2	74	6	55	1.46	25.8	120	60		394		10.4		124	0.72	192	104	47	0	0	0	0	0	0	0	0	0	1	0	0	0	0	0	0	0	0	1	0	0	1	0	0	0	0	55	1.46	25.8022	130	70
1	0	57	0	76	1.63	28.6	110	60		115		6.1			0.87	220	138	36	0	0	0	0	0	0	0	0	0	0	0	0	0	0	0	0	0	0	1	0	0	0	0	0	0	0
0	2	74	30	69	1.55	28.7	140	80	106	109	117			137		199	152	32	0	0	0	0	0	0	0	0	0	1	0	0	0	1	0	0	0	1	0	0	0	0	0	0	0	0	67	1.6	26.1719	173	100
0	2	74	40	62	1.5	27.6	120	80	98	185		9.9	51	85	1.04	153	133	54	0	0	0	0	0	0	0	0	0	1	0	0	0	0	0	0	0	2	1	0	0	0	0	0	0	0
0	2	54	0	70	1.58	28	120	80		157		11.3	8	155	0.67	230	278	41	0	0	0	0	0	0	0	0	0	0	1	0	0	0	0	0	0	2	1	0	0	0	0	0	0	0
0	2	75	15				100	60		121									0	0	0	0	0	0	0	0	0	0	0	0	0	0	0	0	0	0	1	0	0	0	0	0	0	0
0	2	49	6	58	1.5	25.8	100	70		356									0	0	0	0	0	0	0	0	0	0	0	0	0	0	0	0	0	2	1	0	0	0	0	0	0	0
0	2	49	6	64	1.54	27	100	60		150		11.2				97	174	20	0	0	0	0	0	0	0	0	0	0	0	0	0	0	0	0	0	2	1	0	0	0	0	0	0	0
0	5	59	0	53	1.48	24.2	120	80	77	111					0.6	221	234		0	0	0	0	0	0	0	0	0	0	1	0	0	0	0	0	0	0	1	0	0	0	0	0	0	0
1	2	51	1	50	1.65	18.4				407									0	0	0	0	0	0	0	0	0	0	0	0	0	0	0	0	0	0	0	0	0	1	0	0	0	0
0	2	60	0	60.5	1.54	25.5	110	60		154									0	0	0	0	0	0	0	0	0	0	0	0	0	0	0	0	1	2	1	0	0	0	0	0	0	0
1	2	63	25	90	1.72	30.4	130	80		251		9.4							0	0	0	0	0	0	0	0	0	0	0	0	0	0	0	0	0	2	1	0	0	0	0	0	0	0
0	2	61	5	50	1.5	22.2	120	60	78	116									1	0	0	0	0	0	0	0	0	0	0	0	0	0	0	0	0	2	1	0	0	0	0	0	0	0	59	1.5	26.2222	140	80
0	2	46	2	66	1.6	25.8	110	80	98	222		10.6	61	99	0.9	165	183	48	0	0	0	0	0	0	0	0	0	1	0	0	0	0	0	0	0	1	0	0	0	0	0	0	0	0
1	2	47	2	70	1.67	25.1				83									0	0	0	0	0	0	0	0	0	0	0	0	0	0	0	0	0	0	1	0	0	0	0	0	0	0	66	1.66	23.9512	100	70
1	2	43	6	57	1.65	20.9	110	80	78	393				101	1.02	177	77	55	0	0	0	0	0	0	0	0	1	0	0	0	0	0	0	1	0	0	0	0	0	1	0	0	0	0
1	2	59	8	78	1.7	27	110	70		274									0	0	0	0	0	0	0	0	0	0	0	0	0	0	0	0	0	2	1	0	0	1	0	0	0	0
0	2	36	1	64	1.52	27.7	120	80		200		12.6	7	182	0.49	264	115	59	0	0	0	0	0	0	0	0	0	0	0	0	0	0	0	0	1	2	0	0	0	1	0	0	0	0
0	2	59	8	82	1.5	36.4	120	80		273									0	0	0	0	0	0	0	0	0	0	0	0	0	0	0	0	0	2	0	0	0	1	0	0	0	0
0	2	60	4	68	1.5	30.2	110	80		221									0	0	0	0	0	0	0	0	0	0	0	0	0	0	0	0	0	0	1	0	0	1	0	0	0	0
0	2	61	2	50	1.45	23.8	140	90	88	151		6.5		165	0.81	239	150	44	0	0	0	0	0	0	0	0	0	1	1	0	0	0	0	0	0	2	1	0	0	0	0	0	0	0	47	1.5	20.8889	120	70
0	2	38	15	92	1.65	33.8	110	80		287		12.3	1	179	0.6	243	195	46	0	0	0	0	0	0	0	0	0	0	0	0	0	0	0	0	0	0	0	0	0	1	0	0	0	0
0	2	50	0	76	1.5	33.8	120	60	100	303		7.5	33	113	0.66	183		56	0	0	0	0	0	0	0	0	0	0	0	0	0	0	0	0	0	2	1	0	0	0	0	0	0	0
0	2	51	0	79	1.6	30.9	110	80	91	98									0	0	0	0	0	0	0	0	0	0	1	0	0	1	0	0	0	2	1	0	0	0	0	0	0	0
1	2	49	3	64	1.65	23.5	130	100	87	147		9			1.11	269	95		0	1	0	0	0	0	0	0	0	0	0	0	0	0	0	0	0	1	1	1	0	0	0	0	0	0
0	2	49	0	57	1.5	25.3	120	70		128									0	0	0	0	0	0	0	0	0	0	0	0	0	0	0	0	0	0	1	0	0	0	0	0	0	0
0	2	60	3	63	1.5	28	100	80	100	199		9.1	42	126	0.59	188		31	0	1	0	0	0	0	0	0	0	0	0	0	0	0	0	0	0	0	1	0	0	1	0	0	0	0	60	1.46	28.1479	101	59
0	2	68	3	80	1.55	33.3	120	70		113									0	0	0	0	0	0	0	0	0	1	0	0	0	0	0	0	0	0	1	0	0	0	0	0	0	0	73	1.54	30.7809	100	60
0	2	66	1	53	1.5	23.6	120	70		125		12.1		170	0.52	217		38	0	0	0	0	0	0	0	0	0	0	0	0	0	0	0	0	0	0	1	0	0	0	0	0	0	0
1	2	73	20	76	1.6	29.7	120	60	107	123									0	0	0	0	1	0	0	0	0	0	0	0	0	0	0	0	0	0	0	0	0	0	1	0	0	0
0	2	29	0	68	1.55	28.3				95									0	0	0	0	0	0	0	0	0	0	0	0	0	0	0	0	0	0	1	0	0	0	0	0	0	0
0	2	55	0	69	1.55	28.7	120	80	106	118		6.3		156	0.8	216	265	37	0	0	0	0	0	0	0	0	0	0	1	0	0	0	0	0	0	0	1	0	0	0	0	0	0	0	71	1.55	29.5525	110	70
0	2	57	4	66	1.47	30.5	100	70	95	287		13.1	1	166	0.54	251	131	59	0	0	0	0	0	0	1	0	0	1	0	0	0	0	0	0	0	0	0	0	0	1	0	0	0	0
1	2	66	5	67	1.6	26.2	120	70		158				115	0.57	205	215	47	0	0	0	0	0	0	0	0	0	0	0	0	0	0	0	0	0	0	1	0	0	0	0	0	0	0	67	1.57	27.1816
0	2	58	0	68	1.55	28.3			114	103									0	0	0	0	0	0	0	0	0	0	1	0	0	0	0	0	0	0	1	0	0	0	0	0	0	0
1	2	65	1	88	1.73	29.4	130	80		209									0	0	0	0	0	0	0	0	0	0	0	0	0	0	0	0	0	2	1	0	0	0	0	0	0	0
0	2	62	6	60	1.48	27.4	125	50	90	279									1	0	0	0	0	0	0	0	0	0	0	0	0	0	0	0	0	0	1	0	0	1	0	0	0	0
0	2	59	1	62	1.64	23.1	130	80	105	303		7.4	6		1.04	122			0	0	0	0	0	0	0	0	0	1	0	0	0	0	0	0	0	0	1	0	0	0	0	0	0	0
0	2	67	0	54	1.48	24.7	150	70	98	188				115	0.78	205	214	55	0	0	0	0	0	0	0	0	0	1	0	0	0	0	0	0	0	2	1	0	0	0	0	0	0	0
0	2	80	1	52	1.49	23.4	130	70	90	103		6.4		130	0.9	212	115	59	0	0	0	0	0	0	0	0	0	0	1	0	0	0	0	0	0	0	1	0	0	0	0	0	0	0	50	1.56	20.5457	130	70
0	2	48	3	54	1.46	25.3	130	70		262									0	0	0	0	0	0	0	0	0	0	0	0	0	0	0	0	0	0	1	0	0	1	0	0	0	0
0	2	67	17	59	1.48	26.9				124									0	0	0	0	0	0	0	0	0	0	0	0	0	0	1	0	0	0	1	0	0	0	0	0	0	0
1	2	64	5	67	1.57	27.2	100	70		509									0	0	0	0	0	0	0	0	0	1	0	0	0	0	0	0	0	0	1	0	0	1	0	0	0	0
1	2	54	5	77	1.66	27.9				115									0	0	0	0	0	0	0	0	0	0	0	0	0	0	0	0	0	0	1	0	0	0	0	0	0	0
0	2	48	0	61	1.46	28.6	120	80		123									0	0	0	0	0	0	0	0	0	0	0	0	0	0	0	0	0	0	1	0	0	0	0	0	0	0
0	2	53	11	61	1.48	27.8	130	60		262									0	0	0	0	0	0	0	0	0	1	1	0	0	0	0	0	0	0	1	0	0	1	0	0	0	0	59	1.44	28.4529	140	90
0	2	64	0	78	1.52	33.8	130	80		122				94	1.93	165	267	34	0	0	0	0	0	0	0	0	0	1	0	0	0	0	0	0	0	0	1	0	0	0	0	0	0	0	69	1.54	29.0943
1	2	56	10	73	1.6	28.5	140	80		249		13.6	388		0.82	125	249	32	1	0	0	0	0	0	0	1	0	1	0	0	0	0	0	0	0	0	1	0	0	0	0	0	0	0
0	2	61	7	52	1.62	19.8	120	80	83	456		21		118		185	130	61	0	0	0	0	0	0	0	0	0	1	0	0	0	0	0	0	0	0	1	0	0	1	0	0	0	0	57	1.6	22.2656	120	80
1	2	35	2	61	1.6	23.8	120	70	86	287		13.2		51	0.78	125	37	78	0	0	0	0	0	0	0	0	0	0	0	0	0	0	0	0	0	0	1	0	0	1	0	0	0	0
0	2	66	1	74	1.56	30.4	130	70		142									0	0	0	0	0	0	0	0	0	0	1	0	0	0	0	0	0	2	1	0	0	0	0	0	0	0
1	2	68	1	65	1.6	25.4	100	60		121	338	6.4		92	0.6	145	143	28	0	0	0	0	0	0	0	0	0	1	1	0	0	0	0	0	0	0	1	0	0	0	0	0	0	0	60	1.6	23.4375	120	59
1	2	62	5	56	1.55	23.3	130	70		401									0	0	0	0	0	0	0	0	0	0	0	0	0	0	0	0	1	0	0	0	0	1	0	0	0	0	76	1.5	33.7778	130	60
0	2	62	0	57	1.49	25.7	130	70		115									0	0	0	0	0	0	0	0	0	1	0	0	0	0	0	0	0	2	1	0	0	0	0	0	0	0
1	2	81	0	70	1.72	23.7	130	80		152					2.05				0	0	0	0	0	0	0	0	0	1	0	0	0	0	0	0	0	2	1	0	0	0	0	0	0	0
1	2	47	7	92	1.6	35.9	110	80	112	200									0	0	0	0	0	0	0	0	0	1	1	0	0	0	0	0	0	2	0	0	0	1	0	0	0	0
0	2	40	2	77	1.45	36.6	130	70		208				142		189		28	0	0	0	0	0	0	0	0	0	0	0	0	0	0	0	0	0	2	1	0	0	0	0	0	0	0
1	2	72	0	65	1.65	23.9	120	70		145									0	0	0	0	0	0	0	0	0	1	0	0	0	0	0	0	0	2	1	0	0	0	0	0	0	0
1	2	49	0	61	1.63	23	110	70		104		6		48	0.76	92	107	35	0	0	0	0	0	0	0	0	0	0	0	0	0	0	0	0	0	0	1	0	0	0	0	0	0	0
0	2	50	8	61	1.59	24.1	120	70		363									0	0	0	0	0	0	0	0	0	0	0	0	0	0	0	0	0	2	1	0	0	1	0	0	0	0
1	2	84	7	92	1.6	35.9	130	80		144									0	0	0	0	0	0	0	0	0	1	1	0	0	0	0	0	0	2	1	0	0	0	0	0	0	0
0	2	61	0	87	1.51	38.2	150	80	114	107	139	13	15	170	0.69	230	184	44	0	0	0	0	0	0	0	0	0	0	1	0	0	0	0	0	0	2	1	0	0	0	0	0	0	0	87	1.46	40.8144	140	80
0	5	37	0	57.8	1.51	25.3	100	60	98	101	105			192	0.6				0	0	0	0	0	0	0	0	0	0	0	0	0	0	0	0	0	1	0	0	0	0	0	0	0	0
0	2	52	2	87	1.53	37.2	100	70		473		10.9		133	0.56	181	116	34	0	0	0	0	0	0	0	0	0	0	1	0	0	0	0	0	0	2	1	0	0	0	0	0	0	0
1	2	56	0	44															0	0	0	0	0	0	0	0	0	0	0	0	0	0	0	0	0	0	1	0	0	0	0	0	0	0
0	2	65	7	58	1.44	28	100	60		248		11.2		227	1.01	320	429	49	0	0	0	0	0	0	0	0	0	1	1	0	0	0	0	0	0	2	0	0	0	1	0	0	0	0
0	2	65	0	67	1.7	23.2	120	70	93	276		10.4		146	0.69	215	233	51	0	0	0	0	0	0	0	0	0	1	1	0	0	0	0	0	0	0	1	0	0	0	1	0	0	0
1	2	59	20	64	1.58	25.6	120	80		187									0	0	0	0	0	0	0	0	0	0	0	0	0	0	0	0	0	2	0	0	0	1	0	0	0	0
0	2	45	8	52	1.5	23.1	90	60		268									0	0	0	0	0	0	0	0	0	0	0	0	0	0	0	0	0	2	1	0	0	1	0	0	0	0
0	2	54	2	76	1.46	35.7	110	60		147		6.6		63	0.49	138	82	57	0	0	0	0	0	0	0	0	0	0	0	0	0	0	0	0	0	0	1	0	0	0	0	0	0	0	72	1.47	33.3195	120	70
1	2	79	2	49	1.5	21.8	90	60		600									0	0	0	0	0	0	0	0	0	0	0	0	0	0	0	0	0	2	1	0	0	0	0	0	0	0
0	2	68	7	64	1.56	26.3	120	80		125									0	0	0	0	0	0	0	0	0	0	0	0	0	0	0	0	0	0	1	0	0	0	1	0	0	0
0	2	61	4	59	1.5	26.2	160	90	80	241		5.9		126	0.7	191	256	34	0	0	0	0	0	0	0	0	0	0	0	0	0	0	0	0	0	1	0	0	0	0	0	0	0	0	46	1.48	21.0007	110	70
0	2	71	6	50	1.4	25.5				133		13		149	0.61	205	168	42	0	0	0	0	0	0	0	0	0	1	1	0	0	0	0	0	0	0	1	0	0	1	0	0	0	0
0	2	54	1	49	1.4	25	100	70	80	103		5.9		122	0.7	199	95	38	0	0	0	0	0	0	0	0	0	1	0	0	0	0	0	0	0	2	1	0	0	0	0	0	0	0	50	1.4	25.5102	110	70
1	2	42	0	88	1.75	28.7	130	90	105	244									0	0	0	0	0	0	0	0	0	0	0	0	0	0	0	0	0	0	1	0	0	0	1	0	0	0
0	2	48	5	81	1.5	36	120	70		147									0	0	0	0	0	0	0	0	0	0	1	0	0	0	0	0	0	2	1	0	0	0	0	0	0	0
0	2	43	0	70	1.55	29.1	120	60		97									0	0	0	0	0	0	0	0	0	0	1	0	0	0	0	0	0	2	1	0	0	0	0	0	0	0
1	2	66	8	68	1.6	26.6	160	80		177		8.9		131	0.65	190	139	52	0	0	0	0	0	0	0	0	0	1	1	0	0	0	0	0	0	2	1	0	0	0	0	0	0	0
0	2	69	5	51	1.41	25.7	100	60	83	133									0	0	0	0	0	0	0	0	0	0	0	0	0	0	0	0	0	2	1	0	0	0	0	0	0	0
0	2	73	0	65	1.5	28.9	150	80	100	102									0	0	0	0	0	0	0	0	0	1	1	0	0	1	0	0	0	2	1	0	0	0	0	0	0	0
0	2	60	0	62	1.55	25.8	100	70	93	382									0	0	0	0	0	0	0	0	0	0	0	0	0	0	0	0	0	1	0	0	0	0	0	0	0	0
0	2	19	7	53	1.51	23.2	90	60		529									0	0	0	0	0	0	0	0	0	0	0	0	0	0	0	0	0	2	0	0	0	1	1	0	0	0
1	2	74	20	74	1.61	28.5	126	70	96	245									0	0	0	0	0	0	0	0	0	0	0	0	0	0	0	0	0	0	1	0	0	0	0	0	0	0
0	2	64	0	66	1.5	29.3	130	80	93	152		10.9	14	105	0.61	175	126	53	0	0	0	0	0	0	0	0	0	0	1	0	0	1	0	0	0	2	1	0	0	0	0	0	0	0	66	1.5	29.3333	160	67
0	2	54	7	54.5	1.45	25.9	130	70		143		9.1			0.59	117	90	39	0	0	0	0	0	0	0	0	0	0	1	0	0	0	0	0	0	2	1	0	0	0	0	0	0	0	52	1.48	23.74	103	79
0	2	57	15	63	1.47	29.2	110	70		171									0	0	0	0	0	0	0	0	0	0	0	0	0	0	0	0	0	0	1	0	0	0	0	0	0	0
0	2	68	20	50	1.48	22.8	110	60		150		7.3		189	0.94	265	248	39	0	0	1	0	0	0	0	0	0	1	1	0	0	0	0	0	0	2	1	0	0	0	0	0	0	0	44	1.44	21.2191	105	70
0	2	50	1	71	1.55	29.6	120	80	100	99					0.56				0	0	0	0	0	0	0	0	0	0	0	0	0	0	0	0	0	2	1	0	0	0	0	0	0	0
0	2	67	8	60	1.5	26.7	110	60	90	136									0	0	0	0	0	0	0	0	0	1	1	0	0	0	0	0	0	0	1	0	0	0	0	0	0	0
0	2	63	10	60	1.5	26.7	120	60		96		5.7		165	1.71	227	132	45	0	0	0	0	0	0	0	0	1	1	0	0	0	0	0	0	0	0	0	0	0	1	0	0	0	0	60	1.5	26.6667	120	70
0	2	57	0	57	1.56	23.4	120	80		158									0	0	0	0	0	0	0	0	0	0	0	0	0	0	0	0	0	0	1	1	0	0	0	0	0	0				110	60
0	5	58	4	68	1.48	31	110	70		108									0	0	0	0	0	0	0	0	0	0	0	0	0	0	0	0	0	0	1	0	0	0	0	0	0	0
0	5	49	0	83	1.5	36.9	130	80	103	99	191	5.9			0.57				0	0	0	0	0	0	0	0	0	0	0	0	0	0	0	0	0	0	1	0	0	0	0	0	0	0	87	1.49	39.1874
0	2	68	10	74	1.5	32.9	150	90		67									0	0	0	0	0	0	0	0	0	1	0	0	0	1	0	0	0	0	0	0	0	1	0	0	0	0	81	1.5	36	130	80
0	2	58	1	60	1.5	26.7	110	70	94	168	251				0.41				0	0	0	0	0	0	0	0	0	0	0	0	0	0	0	0	0	0	1	0	0	0	0	0	0	0
1	2	71	3	73	1.75	23.8	120	80	93	105		5.7			0.89				0	0	0	0	0	0	0	0	0	1	1	0	0	1	0	0	0	0	1	0	0	0	0	0	0	0	74	1.6	28.9062	110	80
1	5	63	0	80	1.6	31.3	120	80	103	100		6		136	0.76	208	368	28	0	0	0	0	0	0	0	0	0	0	0	0	0	0	0	0	0	0	1	0	0	0	0	0	0	0
0	2	73	14	57	1.55	23.7	130	80		109		9.4	38	57	0.56	121		49	1	0	0	0	0	0	0	0	0	1	0	0	0	0	0	0	0	0	1	1	0	0	0	0	0	0
0	2	52	13	54	1.54	22.8	130	75	87	147		6			0.75	199	320	43	0	0	0	0	0	0	0	0	0	0	0	0	0	0	0	0	0	1	0	0	0	0	0	0	0	0	48	1.54	20.2395
0	2	52	10	54	1.54	22.8	100	70		185									0	0	0	0	0	0	0	0	0	0	0	0	0	0	0	0	0	0	1	0	0	0	0	0	0	0
1	2	69	13	89	1.65	32.7	130	70											0	0	0	0	0	0	0	0	0	0	1	0	0	0	0	0	0	0	0	0	0	1	0	0	0	0
0	2	18	0	85	1.55	35.4	100	60		92				113		165	115	40	0	0	0	0	0	0	0	0	0	0	0	0	0	0	0	0	0	0	1	0	0	0	0	0	0	0
0	2	71	10	58	1.48	26.5	100	70		307		12.1		167	0.48	240	163	58	0	0	0	0	0	0	0	0	0	0	0	0	0	0	0	0	0	0	1	0	0	0	0	0	0	0	55	1.47	25.4524
1	2	58	17	58	1.55	24.1	100	70		161									0	0	0	0	0	0	0	0	0	0	0	0	0	0	0	0	0	0	1	0	0	1	0	0	0	0
0	2	56	6	50	1.45	23.8	130	70		130									0	0	0	0	0	0	0	0	0	1	1	0	0	0	0	0	0	0	1	0	0	0	0	0	0	0
0	2	71	3	58	1.47	26.8	120	70		191		8.3	8	75	0.39	125	92	39	0	0	0	0	0	0	0	0	0	1	0	0	0	0	0	0	0	0	1	0	0	0	0	0	0	0	57	1.4	29.0816	130	80
1	2	41	4	67	1.58	26.8	100	70		294				186		240	173	40	0	0	0	0	0	0	0	0	0	0	1	0	0	0	0	0	0	0	1	0	0	0	1	0	0	0
1	2	68	0	77	1.55	32	120	70		92		5.3			0.89	156			0	0	0	0	0	0	0	0	0	1	0	0	0	0	0	0	0	0	1	0	0	0	0	0	0	0
1	2	33	0	106	1.78	33.5	120	70		393									0	0	0	0	0	0	0	0	0	1	0	0	0	0	0	0	0	0	0	0	0	1	0	0	0	0
1	2	39	1	62.7	1.61	24.2	110	70		105		10.6	2	114		181	80	49	0	0	0	0	0	0	0	0	0	0	0	0	0	0	0	0	1	2	0	0	0	1	0	0	0	0	61	1.69	21.3578	80	60
1	2	46	5	65	1.68	23	130	80		343									0	0	0	0	0	0	0	0	0	0	0	0	0	0	0	0	0	0	1	0	0	0	0	0	0	0
0	1	57	5	74	1.58	29.6	120	70		121									0	0	0	0	0	0	0	0	0	0	1	0	0	0	0	0	0	0	1	0	0	0	0	0	0	0
0	2	57	0	57	1.57	23.1	100	60		117		6			0.56	283	452	40	0	0	0	0	0	0	0	0	0	0	1	0	0	0	0	0	0	0	1	0	0	0	0	0	0	0	58	1.6	22.6562	107	56
0	2	63	20	69	1.57	28	130	70		229	280	10.5			0.48				0	0	0	0	0	0	0	0	0	0	0	0	0	0	0	0	0	0	1	0	0	0	0	0	0	0	70	1.58	28.0404	114	76
0	2	43	2	45.5	1.48	20.8				288									0	0	0	0	0	0	0	0	0	0	0	0	0	0	0	0	1	2	0	0	0	1	0	0	0	0
0	2	62	6	52	1.54	21.9	120	70		132		8.2			0.59				0	0	0	0	0	0	0	0	0	0	0	0	0	0	0	0	0	1	0	0	0	0	0	0	0	0	52	1.54	21.9261	120	60
0	2	70	30	69	1.45	32.8	130	80	110	108									1	1	1	1	1	1	1	1	1	1	1	1	1	1	1	1	1	0	0	0	0	1	0	0	0	0	72	1.45	34.2449	110	70
1	2	79	3	84	1.6	32.8	170	80		141									0	0	0	0	0	0	0	0	0	0	0	0	0	0	0	0	0	1	0	0	0	0	0	0	0	0	81	1.67	29.0437	90	60
1	2	47	0	85	1.7	29.4	130	70		93									0	0	0	0	0	0	0	0	0	0	1	0	0	0	0	0	0	0	1	0	0	0	0	0	0	0
0	2	51	2	58	1.47	26.8				100		8.3		127	0.72	189		45	0	0	0	0	0	0	0	0	0	1	1	0	0	0	0	0	1	2	0	0	0	1	0	0	0	0	59	1.45	28.0618	124	84
0	2	75	6	45	1.5	20	110	70		233		12.1		116	0.47	175	126	48	0	0	0	0	0	0	0	0	0	0	0	0	0	0	0	0	1	2	0	0	0	1	0	0	0	0
0	2	44	1	86	1.52	37.2	110	70		133									0	0	0	0	0	0	0	0	0	0	0	0	0	0	0	0	0	0	1	0	0	0	0	0	0	0
0	2	66	17	63	1.5	28				99									0	0	0	0	0	0	0	0	0	1	0	0	0	0	0	0	0	0	1	0	0	0	0	0	0	0
1	2	63	0	68	1.57	27.6	100	60		149		7		142	0.71	189	112	38	0	0	0	0	0	0	0	0	0	0	1	0	0	0	0	0	0	0	1	0	0	0	0	0	0	0
0	2	55	3	63	1.57	25.6	130	80		308									0	0	0	0	0	0	0	0	0	0	0	0	0	0	0	0	0	0	1	0	0	0	0	0	0	0	59	1.5	26.2222	120	80
0	2	61	0	70	1.47	32.4				89									0	0	0	0	0	0	0	0	0	0	0	0	0	0	0	0	0	0	1	0	0	0	0	0	0	0
0	2	64	2	74	1.5	32.9	150	80	100	110		6.1	3	147	0.64	219	112	60	0	0	0	0	0	0	0	0	0	1	1	0	0	0	0	0	0	2	1	0	0	0	0	0	0	0
0	2	60	2	52	1.5	23.1	100	60	84	133		7.1		143	0.65	199	265	33	0	0	0	0	0	0	0	0	0	0	1	0	0	1	0	0	0	2	1	0	0	0	0	0	0	0	45	1.5	20	88	55
0	2	40	0	77	1.55	32			110	222									0	0	0	0	0	0	0	0	0	0	0	0	0	0	0	0	0	2	0	0	0	1	0	0	0	0	75	1.56	30.8185	100	70
0	2	60	1	71	1.55	29.6	120	70	106	104		5.9							0	0	0	0	0	0	0	0	0	0	0	0	0	1	0	0	0	2	1	0	0	0	0	0	0	0	68	1.55	28.3039	107	68
1	5	80	0	76	1.71	26	120	60		91		5.2		138		204	62	54	0	0	0	0	0	0	0	0	0	0	1	0	0	0	0	0	0	0	1	0	0	0	0	0	0	0
0	2	78	3	94	1.54	39.6	130	90		110	177	5.3		131	0.64	183	172	35	0	0	0	0	0	0	0	0	0	1	1	0	0	1	0	0	0	2	1	0	0	0	0	0	0	0
1	2	68	0	84	1.8	25.9	110	60	97	110									0	0	0	0	0	0	0	0	0	0	0	0	0	0	0	0	0	2	1	0	0	0	0	0	0	0
0	2	60	1	61	1.5	27.1	110	60	93	184									0	0	0	0	0	0	0	0	0	0	0	0	0	1	0	0	0	0	1	0	0	0	0	0	0	0	57	1.48	26.0226	124	67
0	5	57	0	91	1.51	39.9			125	112						195	176	68	0	0	0	0	0	0	0	0	0	1	0	0	0	0	0	0	0	0	1	0	0	0	0	0	0	0
0	2	47	2	82	1.52	35.5	120	80		105		6.3		166	0.93	313	111		0	0	0	0	0	0	0	0	0	0	1	0	0	1	0	0	0	0	1	0	0	0	0	0	0	0
1	2	51	4	96	1.82	29	120	70	108	121									0	0	0	0	0	0	0	0	0	0	0	0	0	0	0	0	0	1	0	0	0	0	0	0	0	0	109	1.82	32.9067	140	70
1	2	58	0	68	1.6	26.6				95									0	0	0	0	0	0	0	0	0	0	0	0	0	0	0	0	0	0	1	0	0	0	0	0	0	0
0	2	68	4	64	1.48	29.2	120	60		193		9.9		70		167			0	0	0	0	0	0	0	0	0	1	1	0	0	0	0	0	0	0	0	0	0	0	1	0	0	0
0	2	65	7	58	1.46	27.2	130	90		84		5.6	1	195	0.53	258	142	52	0	0	0	0	0	0	0	0	0	1	0	0	0	0	0	0	0	0	1	0	0	0	0	0	0	0	60	1.45	28.5375	160	80
0	2	48	3	63	1.58	25.2	100	60		367									0	0	0	0	0	0	0	0	0	0	1	0	0	0	0	0	0	0	1	0	0	0	0	0	0	0
0	2	48	0	73	1.54	30.8	100	60		113		7.1		125	0.73	192		58	0	0	0	0	0	0	0	0	0	0	0	0	0	0	0	0	0	0	1	0	0	0	0	0	0	0	87	1.57	35.2956	115	67
0	2	65	15	71	1.6	27.7				207									0	0	0	0	0	0	0	0	0	0	0	0	0	0	0	0	0	0	1	0	0	0	0	0	0	0
0	2	67	3	49	1.55	20.4	130	70		372									0	0	0	0	0	0	0	0	0	1	0	0	0	0	1	0	0	0	1	0	0	0	1	0	0	0				125	60
0	2	67	3	92	1.42	45.6	160	90		114									0	0	0	0	0	0	0	0	0	1	0	0	0	0	0	0	0	0	0	1	0	0	1	0	0	0	91	1.42	45.1299	126	66
0	2	49	1	52	1.49	23.4				254		13.1			0.46	131	102	56	0	0	0	0	0	0	0	0	0	0	0	0	0	0	0	0	0	0	1	0	0	1	0	0	0	0	58	1.54	24.4561	120	80
0	2	49	2	41	1.5	18.2	80	50	79	350									0	0	0	0	0	0	0	0	0	0	0	0	0	0	0	0	0	0	0	0	0	1	0	0	0	0
0	2	80	6	55	1.5	24.4	175	60		203									0	0	0	0	0	0	1	0	0	1	0	0	0	0	0	0	0	0	1	0	0	0	0	0	0	0	47	1.5	20.8889	179	80
0	2	71	10	74	1.5	32.9	120	80		153		7.9	4	216	1.04	300	313	39	0	0	0	0	0	0	1	0	0	1	0	0	0	0	0	0	0	0	0	0	0	0	1	0	0	0
0	2	58	0	75	1.55	31.2	110	80		128	162	7.3		238	0.63	303	115	47	0	0	0	0	0	0	0	0	0	0	1	0	0	0	0	0	0	0	1	0	0	0	0	0	0	0	71	1.55	29.5525	120	66
0	2	41	0	87	1.55	36.2	110	70	115	155		6.1	2	142	0.5	172	134	39	0	0	0	0	0	0	0	0	0	0	0	0	0	0	0	0	0	0	1	0	0	0	0	0	0	0
0	2	51	0	63	1.5	28			90	107	238					214	201		0	0	0	0	0	0	0	0	0	0	1	0	0	0	0	0	0	1	0	0	0	0	0	0	0	0
1	2	72	40	73	1.53	31.2	100	60		113									0	0	0	0	0	0	0	0	0	1	1	0	0	0	0	0	0	0	0	0	0	1	0	0	0	0
0	3	30	0	115	1.5	51.1	100	60		106	157			165	0.44	232	175	51	0	0	0	0	0	0	0	0	0	0	0	0	0	1	0	0	0	1	0	0	0	0	0	0	0	0
0	2	72	9	66	1.46	31				89									0	0	0	0	0	0	0	0	0	1	1	0	0	0	0	0	0	0	1	0	0	0	0	0	0	0
1	2	54	7	74	1.76	23.9	110	60		320					0.92				0	0	0	0	0	0	0	0	0	0	0	0	0	0	0	0	0	0	0	0	0	1	0	0	0	0
0	2	82	1	48	1.45	22.8	130	70		91		5.4		77	0.9	188	55	61	0	0	0	0	0	0	0	0	0	1	0	1	0	0	0	0	0	0	1	0	0	0	0	0	0	0
0	2	66	3	58	1.55	24.1	130	70		176		13.3		106	0.56	293	936	31	0	0	0	0	0	0	0	0	0	1	0	0	0	0	0	0	0	0	1	0	0	0	0	0	0	0
0	2	48	2	68	1.55	28.3	110	80		141									1	0	0	0	0	0	0	0	0	0	0	0	0	0	0	0	1	0	0	0	0	0	1	0	0	0
0	2	50	0	57	1.47	26.4	120	80	90	112									0	0	0	0	0	0	0	0	0	0	0	0	0	0	0	0	0	0	1	0	0	0	0	0	0	0	55	1.5	24.4444
0	2	55	1	96	1.58	38.5	100	70	120	125		6		178	0.63	239	289	34	0	0	0	0	0	0	0	0	0	0	1	0	0	0	0	0	0	0	1	0	0	0	0	0	0	0
0	2	70	0	46	1.4	23.5	120	70	79	109		6.4							0	0	0	0	0	0	0	0	0	0	0	0	0	0	0	0	0	0	1	0	0	0	0	0	0	0
0	2	62	0	72	1.46	33.8	110	70		131			72	138		206	129	55	0	0	0	0	0	0	0	0	0	0	0	0	0	0	0	0	1	0	0	0	0	0	1	0	0	0
0	2	62	10	70	1.45	33.3	120	80		75					3.1	189	120		0	0	0	0	0	0	0	0	0	1	1	0	0	0	0	0	0	0	0	0	0	1	0	0	0	0
1	2	75	3	86	1.65	31.6	120	70		129		6.4			0.77	192	185	39	0	0	0	0	0	0	0	0	0	1	1	0	0	0	0	0	0	0	1	0	0	0	0	0	0	0
1	2	60	10	59	1.68	20.9	120	60		189									0	0	0	0	0	0	0	0	0	0	0	0	0	0	0	0	0	0	0	0	0	1	0	0	0	0
1	2	59	0	66	1.67	23.7	120	80		200		11		152		211	157	44	0	0	0	0	0	0	0	0	0	0	0	0	0	0	0	0	0	0	0	0	0	1	0	0	0	0
0	5	56	0	73	1.5	32.4	120	80		107	127			113	0.7	162		39	0	0	0	0	0	0	0	0	0	0	0	0	0	1	0	0	0	1	0	0	0	0	0	0	0	0
0	2	69	8	66	1.5	29.3	110	60	112	164		11.2	17	134	0.73	191	182	37	0	0	0	0	0	0	0	0	0	0	0	0	0	0	0	0	0	0	1	0	0	0	0	0	0	0
1	2	68	0	77	1.68	27.3	160	100	98	144		10.8	31	112	0.92			54	0	0	0	0	0	0	0	0	0	1	0	0	0	0	0	0	0	0	0	0	0	1	0	0	0	0	75	1.68	26.5731	167	95
0	2	63	0	54	1.5	24	110	60		99		5.1	8	157	0.66	214	153	43	0	0	0	0	0	0	0	0	0	0	0	0	0	0	0	0	0	2	1	0	0	0	0	0	0	0
0	2	72	1	83	1.5	36.9	110	70	111	83									0	0	0	0	0	0	0	0	0	1	0	0	0	0	0	0	0	0	1	0	0	0	0	0	0	0
0	2	65	6	79	1.52	34.2	120	70		189									0	0	0	0	0	0	0	0	0	0	0	0	0	0	0	0	0	2	1	0	0	0	0	0	0	0
0	2	50	3	64			110	70		128		6.6			0.52	209	277	32	0	0	0	0	0	0	0	0	0	0	0	0	0	0	0	0	0	0	1	0	0	0	0	0	0	0	68	1.5	30.2222
0	2	64	24	64	1.42	31.7				195		10.8		116	0.52	186		64	0	0	0	0	0	0	0	0	0	1	0	0	0	0	0	0	0	0	1	0	0	0	0	0	0	0
1	2	50	7	64	1.6	25	120	70		150		12	23	176	0.8	217	121	36	0	0	0	0	0	0	0	0	0	0	0	0	0	0	0	0	0	1	0	0	0	0	0	0	0	0	66	1.58	26.4381	120	80
0	2	68	8	56	1.48	25.6				135		10.4		126	0.63	182	123	50	1	1	1	1	1	1	1	1	1	1	1	1	1	1	1	1	1	0	1	0	0	0	0	0	0	0	55	1.4	28.0612	120	70
0	2	61	5	100	1.53	42.7	130	80		83									0	0	0	0	0	0	0	0	0	1	1	0	0	0	0	0	0	0	1	0	0	0	0	0	0	0
1	2	37	0	54	1.64	20.1	120	80		600						224	156		0	0	0	0	0	0	0	0	0	0	0	0	0	0	0	0	0	0	1	1	0	0	0	0	0	0
0	2	67	20	71	1.56	29.2	160	100	109	155		11.6	1201	212	1.77	289	190	56	0	0	0	0	0	0	0	0	0	1	0	0	0	0	0	0	0	0	1	0	0	0	0	0	0	0
0	2	49	0	91	1.6	35.5	130	80		95		11.8		144	0.65	199	136	44	0	0	0	0	0	0	0	0	0	1	1	0	0	0	0	0	0	0	1	0	0	0	0	0	0	0
1	2	70	4	50	1.61	19.3	120	70		137									0	0	0	0	0	0	0	0	0	0	0	0	0	0	0	0	0	2	1	0	0	0	0	0	0	0
0	2	72	5	46	1.48	21	120	80	91	70		6.2		88	0.48	155	112	48	0	0	0	0	0	0	0	0	0	0	0	0	0	1	1	0	0	0	1	0	0	0	0	0	0	0
0	2	33	5	50	1.55	20.8	120	60	92	224									0	0	0	0	0	0	0	0	0	0	0	0	0	0	0	0	0	0	1	0	0	1	0	0	0	0
0	2	50	0	100	1.62	38.1	130	80		127		10.9		207	0.49	278	195	51	0	0	0	0	0	0	0	0	0	1	1	0	0	0	0	0	0	0	1	0	0	0	0	0	0	0
0	2	67	2	67	1.55	27.9	120	70		150									0	0	0	0	0	0	0	0	0	1	1	0	0	0	0	0	0	1	0	0	0	0	0	0	0	0	66	1.6	25.7812
1	2	76	40	68	1.66	24.7	130	80		219		7.6			1.51				0	0	0	0	0	0	0	0	0	1	1	0	0	0	0	0	0	1	0	0	0	0	0	0	0	0
1	2	61	0	112	1.65	41.1	130	80		122				43		98	65	42	0	0	0	0	0	0	0	0	0	1	0	0	0	0	0	0	0	0	1	0	0	0	0	0	0	0
0	2	61	2	92	1.5	40.9	130	80		202		10.5	5	169	0.47	247	174	61	0	0	0	0	0	0	0	0	0	1	1	0	0	1	0	0	0	2	1	0	0	0	0	0	0	0	87	1.46	40.8144	120	70
0	2	51	0	79	1.5	35.1	120	70		264		13		121		177	180	39	0	0	0	0	0	0	0	0	0	1	1	0	0	0	0	0	0	2	1	0	0	0	0	0	0	0
0	2	57	10	55	1.48	25.1	130	80		160		9.7		90	0.35	148	123	48	0	0	0	0	0	0	0	0	0	0	1	0	0	0	0	0	0	2	1	0	0	1	0	0	0	0
0	2	55	1	87	1.48	39.7	120	80		102									0	0	0	0	0	0	0	0	0	0	1	0	0	0	0	0	0	2	1	0	0	0	0	0	0	0
0	2	70	1	71	1.5	31.6	120	80	107	125		9.8	19	162	0.52	239	228	47	0	0	0	0	0	0	0	0	0	0	1	0	0	0	0	0	0	2	1	0	0	0	0	0	0	0
1	2	76	3	70	1.73	23.4	120	70		109		7.9		130	1.28	197	190	40	0	0	0	0	0	0	0	0	0	0	0	0	0	0	0	0	0	1	0	0	0	0	0	0	0	0
1	2	56	7				110	70		75		5.4							0	0	0	0	0	0	0	0	0	0	1	0	0	0	0	0	0	0	1	0	0	0	0	0	0	0	94	1.65	34.5271	130	85
0	6	34	14	55	1.55	22.9	130	85	81	244				225	4.89	310	358	51	0	0	0	0	0	0	0	0	1	0	0	0	0	1	0	0	0	2	0	0	0	0	1	0	0	0
1	2	58	0	71	1.65	26.1	110	70		111									0	0	0	0	0	0	0	0	0	0	0	0	0	0	0	0	0	0	0	0	0	1	0	0	0	0
1	2	70	11	50	1.6	19.5	120	70		438									0	0	0	0	0	0	0	0	0	1	0	0	0	0	0	0	0	2	0	0	0	0	1	0	0	0
0	2	76	3	78	1.45	37.1	117	70		102				223		299	214	62	0	0	0	0	0	0	0	0	0	0	0	0	0	0	0	0	0	0	1	0	0	0	0	0	0	0	74	1.49	33.3318	120	80
1	2	65	5	96	1.76	31	160	70	113	95		5	507	59	1.8	110		48	0	0	0	0	0	0	1	0	1	1	0	0	0	1	0	0	0	1	0	0	0	0	0	0	0	0
0	2	64	15	58	1.46	27.2	130	80		86									0	0	0	0	0	0	0	0	0	1	0	0	0	0	0	0	0	0	0	0	0	0	1	0	0	0
0	2	65	1	71	1.5	31.6	150	80		130		6.5		107	0.85	178	127	60	0	0	0	0	0	0	0	0	0	0	0	0	0	1	0	0	0	2	1	0	0	0	0	0	0	0	69	1.48	31.5011	150	80
0	2	66	15	58	1.55	24.1	120	70		104									0	0	0	0	0	0	0	0	0	1	0	0	0	0	0	0	0	2	1	0	0	0	0	0	0	0	54	1.55	22.4766	100	60
1	2	47	2	56	1.62	21.3	110	70		359		11.8		178	0.77	281	285	46	0	0	0	0	0	0	0	0	0	0	1	0	0	0	0	0	0	2	1	0	0	0	1	0	0	0
1	2	49	8	105	1.73	35.1	130	80		245									0	0	0	1	0	0	0	0	0	0	0	0	0	0	0	0	0	2	1	0	0	1	0	0	0	0	106	1.71	36.2505	130	90
1	2	75	20	81	1.63	30.5	130	80		133		8.4			1.33				0	0	0	0	0	0	0	0	0	1	1	0	0	0	0	0	0	2	1	0	0	0	0	0	0	0	76	1.63	28.6048	130	90
0	2	60	0	77	1.55	32	110	60		170		8.9		141		194	124	50	0	0	0	0	0	0	0	0	0	0	0	0	0	0	0	0	0	2	1	0	0	0	0	0	0	0	74	1.57	30.0215	120	80
1	2	47	5	96	1.71	32.8			108	183		8.2		184		278	190	55	0	0	0	0	0	0	0	0	0	0	1	0	0	0	0	0	0	2	0	0	0	1	0	0	0	0
0	2	53	10	77	1.59	30.5	120	80		336		12.2		178	0.67	239	127	47	0	0	0	0	0	0	0	0	0	0	0	0	0	0	0	0	0	0	1	0	0	1	0	0	0	0
0	2	69	5	69	1.46	32.4	130	80		270		10.8		150	0.53	216		46	0	0	0	0	0	0	0	0	0	1	0	0	0	0	0	0	0	1	0	0	0	0	0	0	0	0
0	2	63	0	76	1.62	29	110	80	113	333					0.65				0	0	0	0	0	0	0	0	0	0	0	0	0	0	0	0	0	2	0	0	0	1	0	0	0	0
0	2	31	0	50	1.55	20.8				263									0	0	0	0	0	0	0	0	0	0	0	0	0	0	0	0	0	2	1	0	0	0	0	0	0	0
0	2	39	0	101	1.62	38.5	110	60		135									0	0	0	0	0	0	0	0	0	0	0	0	0	0	0	0	0	2	1	0	0	0	0	0	0	0
0	2	64	10	66	1.55	27.5	120	60	113	169		8.3		112	0.57	170	118	52	0	0	0	0	0	0	0	0	0	0	1	0	0	0	0	0	0	2	1	0	0	0	0	0	0	0
0	2	61	3	68	1.58	27.2	150	80		164		9	1	215	0.73	403		30	0	0	0	0	0	0	0	0	0	1	0	0	0	0	0	0	0	2	1	0	0	0	0	0	0	0
0	2	60	3	83	1.49	37.4	120	60	121	249									0	0	0	0	0	0	0	0	0	0	0	0	0	0	0	0	0	2	1	0	0	1	0	0	0	0
0	2	54	8	77	1.61	29.7	120	70		179		9.7							0	0	0	0	0	0	0	0	0	0	1	0	0	0	0	0	0	2	1	0	0	0	0	0	0	0	78	1.58	31.245	120	80
0	2	56	2	103	1.48	47	120	70		94		7.7		154	0.76	214	251	41	0	0	0	0	0	0	0	0	0	1	1	0	0	0	0	0	0	2	1	0	0	0	0	0	0	0
0	2	63	0	71	1.5	31.6	120	65	98	296						273			0	0	0	0	0	0	0	0	0	0	0	0	0	0	0	0	0	1	0	0	0	0	0	0	0	0	67	1.52	28.9993
0	2	65	3	79	1.48	36.1	120	60	107	159									1	0	0	0	0	0	0	0	0	1	1	0	0	0	0	0	0	1	1	0	0	0	0	0	0	0
0	2	76	0	79	1.45	37.6	110	80		125		6.4	1	79	0.81	126		32	0	0	0	0	0	0	0	0	0	0	0	0	0	0	0	0	0	0	1	0	0	0	0	0	0	0	79	1.39	40.8882
0	2	58	7	56	1.49	25.2	130	70		294									0	1	0	0	0	0	0	0	1	0	0	0	0	0	0	0	0	0	1	0	0	0	0	0	0	0	55	1.47	25.4524	100	53
1	2	68	0	64	1.55	26.6	170	80	117	84									0	0	0	0	0	0	0	0	0	1	0	0	0	0	0	0	0	0	1	0	0	0	0	0	0	0
0	2	60	5	53	1.55	22.1	130	80		489		12.3		150		222	162	37	0	0	0	0	0	0	0	0	0	1	1	0	0	0	0	0	0	0	1	0	0	0	0	0	0	0	58	1.46	27.2096
1	2	69	17	61	1.5	27.1	120	70		154		11.9		130	1.01	253	248	40	0	0	0	0	0	0	0	0	0	1	1	0	0	0	0	0	0	0	0	0	0	0	1	0	0	0
1	2	24	0	66	1.68	23.4	110	80		260									0	0	0	0	0	0	0	0	0	0	0	0	0	0	0	0	1	0	0	0	0	0	1	0	0	0	56	1.68	19.8413	120	90
1	2	28	6	100	1.73	33.4	120	60		177									0	0	0	0	0	0	0	0	0	0	0	0	0	0	0	0	1	0	0	0	0	0	1	0	0	0
0	2	52	2	64	1.55	26.6	110	60		387									0	0	0	0	0	0	0	0	0	0	0	0	0	0	0	0	1	0	0	0	0	1	0	0	0	0	62	1.54	26.1427
0	2	43	4	41.5	1.48	18.9	120	80		224									0	0	0	0	0	0	0	0	0	0	0	0	0	0	0	0	1	0	0	0	0	1	0	0	0	0
1	2	65	0	64	1.58	25.6	120	70		279		13.7		142	0.67	186	102	42	0	0	0	0	0	0	0	0	0	1	1	0	0	0	0	0	0	0	1	0	0	0	0	0	0	0
0	2	62	17	35	1.43	17.1	120	60		293									0	0	0	0	0	0	0	0	0	0	0	1	0	0	0	0	1	0	0	0	0	1	0	0	0	0	47	1.42	23.3089	120	70
1	2	64	6	75	1.65	27.5	120	80		99									0	0	0	0	0	0	0	0	0	1	1	0	0	0	0	0	0	0	1	0	0	0	0	0	0	0
0	2	65	7	85	1.55	35.4	120	70		331		11.5		190	0.56	285	326	36	0	0	0	0	0	0	0	0	0	0	1	0	0	0	0	0	0	0	1	0	0	0	0	0	0	0
0	1	27	6	42	1.49	18.9	120	80		160									0	0	0	0	0	0	0	0	0	0	0	0	0	0	0	0	1	0	0	0	0	1	1	0	0	0
1	2	61	0	65	1.65	23.9	120	80		206		12.2		122	0.82	186	148	51	0	0	0	0	0	0	0	0	0	0	0	0	0	0	0	0	0	2	1	0	0	0	1	0	0	0
0	2	75	15	60	1.48	27.4	130	70		173						172	161		0	0	0	0	0	0	1	0	0	1	0	0	0	0	0	0	0	1	0	0	0	0	0	0	0	0	61	1.55	25.3902	137	79
1	2	59	18				140	80		295		7.9		67	2	145	154	47	0	0	0	0	0	0	1	0	1	1	0	0	0	0	0	0	0	2	1	0	0	0	0	0	0	0
0	2	70	0	80	1.65	29.4	120	80		108		5.6		120	0.71	180	109	54	0	0	0	0	0	0	0	0	0	0	0	0	0	0	0	0	0	1	0	0	0	0	0	0	0	0
0	2	30	10	61	1.5	27.1	120	80		169									0	0	0	0	0	0	0	0	0	0	0	0	0	0	0	0	0	2	1	0	0	0	0	0	0	0	56	1.47	25.9151	134	88
0	2	62	22	89	1.68	31.5	120	80		195				111	0.59	169		37	0	0	0	0	0	0	0	0	0	0	0	0	0	0	0	0	0	2	1	0	0	0	0	0	0	0
0	2	54	0	89	1.56	36.6	110	70		354				149		203	203	28	0	0	0	0	0	0	0	0	0	0	0	0	0	1	0	0	0	2	1	0	0	0	0	0	0	0
0	2	68	20	85	1.6	33.2	120	80	108	121		8.6			0.69	201	140	39	0	0	0	0	0	0	0	0	0	1	0	0	0	0	0	0	0	2	1	0	0	0	0	0	0	0
0	2	48	2	97	1.59	38.4	120	80		393	302	10.5							0	0	0	0	0	0	0	0	0	0	0	0	0	0	0	0	0	2	0	0	0	1	0	0	0	0
0	2	64	14	81	1.54	34.2	120	70		77									0	0	0	0	0	0	0	0	0	0	0	0	0	0	0	0	0	2	1	0	0	0	0	0	0	0
0	2	47	5	57	1.53	24.3	120	70		135		6.3	24	132	0.62	189		48	0	0	0	0	0	0	0	0	0	0	0	0	0	1	0	0	0	2	1	0	0	0	0	0	0	0	57	1.52	24.6711	120	70
1	2	58	0	54	1.64	20.1	110	70		114		5.3		132	0.96	193	289	23	0	0	0	0	0	0	0	0	0	0	1	0	0	0	0	0	0	1	0	0	0	0	0	0	0	0
1	2	38	2	59	1.71	20.2	100	60		600									0	0	0	0	0	0	0	0	0	0	0	0	0	0	0	0	0	2	0	0	0	0	1	0	0	0	50	1.7	17.301	110	60
1	2	69	8	56	1.55	23.3	130	70		357		12.5		86	0.8	131	104	31	0	0	0	0	0	0	0	0	0	0	0	0	0	0	0	0	0	2	1	1	0	0	0	0	0	0	53	1.55	22.0604
1	2	58	2	122	1.74	40.3	130	70		225									0	0	0	0	0	0	0	0	0	0	0	0	0	0	0	0	0	2	1	0	0	0	0	0	0	0
0	2	44	0	80	1.6	31.3	120	90	109	178									0	0	0	0	0	0	0	0	0	0	0	0	0	0	0	0	0	2	1	0	0	0	0	0	0	0
1	2	75	4	101	1.57	41	120	60		162									0	0	0	0	0	0	0	0	0	0	0	0	0	0	0	0	0	2	1	0	0	0	1	0	0	0	111	1.55	46.2019	120	85
0	2	39	0	68	1.51	29.8	100	80		166		6.1	3	49	0.66	83	77	29	0	0	0	0	0	0	0	0	0	0	0	0	0	0	0	0	0	2	1	0	0	0	0	0	0	0
0	2	74	1	55	1.49	24.8	120	80		229									0	0	0	0	0	0	0	0	0	1	0	0	0	0	0	0	0	2	1	0	0	0	0	0	0	0
1	2	66	4	54	1.55	22.5	100	60	90	275		10			0.88	206		40	1	0	0	0	0	0	0	0	0	0	1	0	0	0	0	0	0	2	0	0	0	1	0	0	0	0
0	2	74	10	83	1.43	40.6	140	90	114	122		8.3			0.63	215	150	59	0	0	0	0	0	0	0	0	0	1	0	0	0	0	0	0	0	2	1	0	0	0	0	0	0	0	87	1.52	37.6558
1	2	66	15	74	1.6	28.9	100	60	100	86									0	0	0	0	0	0	0	0	0	1	0	0	0	0	0	0	0	1	0	0	0	0	0	0	0	0
0	2	56	0	112	1.69	39.2	120	80	122	88		6.8		152		197	159	33	0	0	0	0	0	0	0	0	0	1	0	0	0	0	0	0	0	2	1	0	0	0	0	0	0	0
1	2	63	15	85	1.7	29.4	110	70		118									0	0	0	0	0	0	0	0	0	1	1	0	0	0	0	0	0	2	1	0	0	0	0	0	0	0
0	2	61	0	81	1.52	35.1	120	70		121		6.2		166	0.44	229	117	47	0	0	0	0	0	0	0	0	0	0	1	0	0	0	0	0	0	0	1	0	0	0	0	0	0	0
1	2	58	3	64	1.56	26.3	130	60		215									0	0	0	0	0	0	0	0	0	0	1	0	0	0	0	0	0	0	1	0	0	0	0	0	0	0
0	2	69	12	66	1.5	29.3	120	80		109					0.41		59	32	0	0	0	0	0	0	0	0	0	0	1	0	0	0	0	0	0	2	1	0	0	0	0	0	0	0
0	2	47	0	84	1.51	36.8	120	80		116									0	0	0	0	0	0	0	0	0	0	1	0	0	0	0	0	0	1	0	0	0	0	0	0	0	0
0	2	47	0	100	1.58	40.1	110	60		104		6.1							0	0	0	0	0	0	0	0	0	0	0	0	0	0	0	0	0	2	1	0	0	0	0	0	0	0
1	2	72	2	76	1.6	29.7	110	60		176		7.4			0.9				0	0	0	0	0	0	0	0	0	0	1	0	0	0	0	0	0	2	1	0	0	0	0	0	0	0
0	2	76	0	50	1.4	25.5	110	70		157									0	0	0	0	0	0	0	0	0	0	0	0	0	0	0	0	0	2	1	0	0	0	0	0	0	0	42	1.43	20.5389	150	60
1	2	62	17	66	1.67	23.7	120	80		114				116		130	99	43	0	0	0	1	0	0	0	0	0	1	0	0	0	0	0	0	0	2	1	0	0	0	0	0	0	0
0	2	56	3	65	1.56	26.7	120	80		181									0	0	0	0	0	0	0	0	0	1	0	0	0	0	0	0	0	2	1	0	0	0	1	0	0	0
1	2	29	0	54	1.55	22.5	120	60		262									0	0	0	0	0	0	0	0	0	0	0	0	0	0	0	0	0	2	0	0	0	1	0	0	0	0
1	2	68	6	55	1.58	22	120	70		149				141		214	77		0	0	0	0	0	0	0	0	0	1	1	0	0	0	0	0	0	2	1	0	0	0	0	0	0	0	55	1.58	22.0317	130	60
0	2	68	0	102	1.52	44.1	120	80		143		6.7			0.57	191	166	32	0	0	0	0	0	0	0	0	0	0	0	0	0	0	0	0	0	2	1	0	0	0	0	0	0	0
0	2	47	3	65	1.58	26	120	70		245									0	0	0	0	0	0	0	0	0	0	1	0	0	0	0	0	0	2	1	0	0	0	0	0	0	0	68	1.57	27.5873	130	70
0	2	53	9	59	1.58	23.6	130	80		256									0	0	0	0	0	0	0	0	0	0	0	0	0	0	0	0	0	1	0	0	0	0	0	0	0	0	60	1.59	23.7332
1	2	47	7	65	1.65	23.9	110	60		110									0	0	0	0	0	0	0	0	0	0	0	0	0	0	0	0	0	1	0	0	0	0	0	0	0	0	71	1.65	26.079	100	70
0	2	72	12	66	1.5	29.3	140	80	103	251		10.6		184	0.61	248	180	54	0	0	0	0	0	0	0	0	0	1	1	0	0	0	0	0	0	2	1	0	0	1	0	0	0	0
1	2	49	1	74	1.57	30	120	70		90									0	0	0	0	0	0	0	0	0	0	0	0	0	0	0	0	0	2	1	0	0	0	0	0	0	0
0	2	54	0	75	1.5	33.3	110	60		245									0	0	0	0	0	0	0	0	0	0	0	0	0	1	0	0	0	2	0	0	0	1	0	0	0	0
1	2	77	22	68	1.6	26.6	130	80	94	251		10.2		199	1.07	197	159	31	0	0	0	0	0	0	0	0	0	0	0	0	0	0	0	0	0	2	0	0	0	1	0	0	0	0	65	1.66	23.5883
0	2	38	14	69	1.55	28.7				282									0	0	0	0	0	0	0	0	0	0	0	0	0	0	0	0	0	1	0	0	0	0	0	0	0	0	73	1.58	29.2421
1	2	53	6	78	1.66	28.3	130	70		75				100	0.73	129	79	21	0	0	0	0	0	0	0	0	0	0	1	0	0	0	0	0	0	2	1	0	0	0	0	0	0	0
0	2	72	14	60	1.5	26.7	150	80		152									0	0	0	0	0	0	0	0	0	1	1	0	0	0	0	0	0	2	1	0	0	0	0	0	0	0
0	2	72	0	54	1.46	25.3				101		6.1			0.63	222	99	77	0	0	0	0	0	0	0	0	0	0	0	0	0	1	0	0	0	2	1	0	0	0	0	0	0	0	45	1.46	21.1109	135	66
0	2	57	4	68	1.48	31	120	80		83	142								0	0	0	0	0	0	0	0	0	0	0	0	0	0	0	0	0	2	1	0	0	0	0	0	0	0
1	2	57	0	50	1.57	20.3				142									0	0	0	0	0	0	0	0	0	0	0	0	0	0	0	0	1	2	0	0	0	1	0	0	0	0
0	0	71	0																0	0	0	0	0	0	0	0	0	0	0	0	0	0	0	0	0	1	0	0	0	0	0	0	0	0
0	2	74	3	66	1.49	29.7				148									0	0	0	0	0	0	0	0	0	0	0	0	0	0	0	0	0	2	0	0	0	1	0	0	0	0	66	1.49	29.7284
0	2	64	1	63	1.5	28	130	70		101									0	0	0	0	0	0	0	0	0	0	1	0	0	0	0	0	0	2	1	0	0	0	0	0	0	0	69	1.43	33.7425
1	2	74	0	68	1.51	29.8				132									0	0	0	0	0	0	0	0	0	0	0	0	0	1	0	0	1	2	0	0	0	1	0	0	0	0	70	1.49	31.5301	130	80
0	2	74	3	59	1.47	27.3	130	80		108		5.7			0.5	226			0	0	0	0	0	0	1	0	1	0	0	0	0	1	0	0	0	1	0	0	0	0	0	0	0	0	55	1.4	28.0612	130	80
1	2	68	2	76	1.6	29.7	140	80		336									0	0	0	0	0	0	0	0	0	1	1	0	0	0	0	0	0	2	1	0	0	0	0	0	0	0
1	2	76	2	59.5	1.63	22.4				184		8.3			0.7				0	0	0	0	0	0	0	0	0	0	0	0	0	0	0	0	1	2	0	0	0	1	0	0	0	0
1	2	47	0	70	1.65	25.7	120	80		119									0	0	0	0	0	0	0	0	0	0	1	0	0	0	0	0	1	2	1	0	0	0	0	0	0	0
0	2	76	15	48	1.52	20.8	130	80		190			13	45	0.64	116		62	0	0	0	0	0	0	0	0	0	1	1	0	0	0	0	0	0	0	1	0	0	0	0	0	0	0
0	2	67	1	62	1.48	28.3	130	70	96	94									0	0	0	0	0	0	0	0	0	0	1	0	0	0	0	0	0	2	1	0	0	0	0	0	0	0
1	2	60	25	67	1.55	27.9	120	70		256		10		136	1.62				0	0	0	0	0	0	0	0	0	1	1	0	0	0	0	0	0	0	0	0	0	1	1	0	0	0	49	1.52	21.2084
0	2	47	0	72	1.5	32	120	70		91				98	0.5	166	126	62	0	0	0	0	0	0	0	0	0	0	1	0	0	0	0	0	0	2	1	0	0	0	0	0	0	0
1	2	66	3	65	1.48	29.7	110	70		91		6.6	1	101	0.75	171	102	68	0	0	0	0	0	0	0	0	0	0	1	0	0	0	0	0	0	2	1	0	0	0	0	0	0	0	60	1.48	27.3923	120	70
0	2	73	25	58	1.5	25.8	130	80		257		10.5							0	0	0	0	0	0	0	0	0	1	1	0	0	0	0	0	0	2	0	0	0	1	0	0	0	0	57	1.5	25.3333	120	60
1	2	69	20	68			130	80		245									1	0	0	0	0	0	0	0	0	0	1	0	0	0	0	0	0	2	1	0	0	1	0	0	0	0
0	2	53	20	52	1.56	21.4	120	70	82	117		7.4	10		0.79	204		61	1	0	0	1	0	0	0	0	0	0	0	0	0	0	0	0	0	2	1	0	0	0	0	0	0	0
0	2	69	20	67	1.5	29.8	120	80		153		5.4		155	1	242	115	64	0	0	0	0	0	0	0	0	0	1	0	0	0	0	0	0	0	2	1	0	0	0	0	0	0	0
0	1	73	0	40	1.48	18.3	130	60		240		7.9	7		1.1	277		58	0	0	0	0	0	0	0	0	0	0	0	0	0	0	0	0	0	1	0	0	0	0	0	0	0	0	39	1.42	19.3414	176	70
0	2	55	2	73	1.49	32.9	110	80		74									0	0	0	0	0	0	0	0	0	0	0	0	0	0	0	0	0	2	1	0	0	0	0	0	0	0
0	2	60	0	60	1.58	24	120	80		167		6.5				222	244	55	0	0	0	0	0	0	0	0	0	0	0	0	0	0	0	0	0	2	1	0	0	0	0	0	0	0
0	2	53	0	60	1.45	28.5	110	60		151			7	135	0.57	190	147	41	1	0	0	0	0	0	0	0	0	0	0	0	0	0	0	0	0	2	1	0	0	0	0	0	0	0
0	3	32	0	60	1.5	26.7	90	60		112		4.5							0	0	0	0	0	0	0	0	0	0	0	0	0	0	0	0	0	1	0	0	0	0	0	0	0	0
0	2	59	2	77	1.5	34.2	114	52	102	207									0	0	0	0	0	0	0	0	0	0	0	0	0	0	0	0	0	2	1	0	0	0	0	0	0	0
0	2	53	0	84	1.55	35	150	90	114	82									0	0	0	0	0	0	0	0	0	1	0	0	0	0	0	0	0	2	1	0	0	0	0	0	0	0	82	1.5	36.4444
0	2	64	10	74	1.59	29.3	160	100	107	251									0	0	0	0	0	0	0	0	0	1	0	0	0	0	0	0	0	2	0	0	0	0	1	0	0	0
0	2	55	4	78	1.5	34.7	100	60	106	96						185			0	0	0	0	0	0	0	0	0	1	0	0	0	0	0	0	0	2	1	0	0	0	0	0	0	0
0	2	64	0	66	1.55	27.5	120	70		139		8		112	0.58	167	139	33	0	0	0	0	0	0	0	0	0	0	0	0	0	0	0	0	0	2	1	0	0	0	0	0	0	0
0	2	69	20	68	1.48	31	140	80	107	216									0	0	0	0	0	0	0	0	0	1	0	0	0	0	0	0	0	2	1	0	0	1	0	0	0	0	61	1.39	31.5719	120	70
1	2	47	0	61	1.58	24.4	120	60		130				125	0.66	197	483	25	0	0	0	0	0	0	0	0	0	0	0	0	0	0	0	0	0	2	1	0	0	0	0	0	0	0
0	2	51	0	71	1.64	26.4	110	70		177	260	8.8	5	110	0.59	201	253	58	0	0	0	0	0	0	0	0	0	0	0	0	0	0	0	0	0	2	0	0	0	0	1	0	0	0
0	2	84	6	52	1.47	24.1	120	70		82									0	0	0	0	0	0	0	0	0	0	0	0	0	0	0	0	0	1	0	0	0	0	0	0	0	0	56	1.46	26.2713
0	2	41	1	60	1.48	27.4	105	70	94	100		5.7		102	0.73	190	147	59	0	0	0	0	0	0	0	0	0	0	0	0	1	1	0	0	0	2	1	0	0	0	0	0	0	0
1	2	53	7	75	1.7	26	110	60		175									0	0	0	0	0	0	0	0	0	0	0	0	0	0	0	0	0	0	1	0	0	1	0	0	0	0	72	1.67	25.8166	120	80
0	2	59	5	57	1.44	27.5	140	80		187		8.7	4	110	0.61	196	138	52	0	0	0	0	0	0	0	0	0	0	0	0	0	0	0	0	0	0	1	0	0	0	0	0	0	0
0	2	41	2	68	1.6	26.6	110	70		279		8.2		91	0.7	149	129	32	0	0	0	0	0	0	0	0	0	0	0	0	0	0	0	0	0	0	1	0	0	0	0	0	0	0	67	1.61	25.8478
1	0	53	1	101	1.66	36.7	130	70		154									0	0	0	0	0	0	0	0	0	1	0	0	0	0	0	0	0	1	0	0	0	0	0	0	0	0	96	1.6	37.5	118	65
0	2	54	4	57	1.48	26	130	80	87	201		8.1	2	186	0.7	266	220	53	0	0	0	0	0	0	0	0	0	1	1	0	0	0	0	0	0	2	1	0	0	0	0	0	0	0	55	1.54	23.1911
0	2	40	4	56	1.65	20.6	120	70		138					0.68	181			0	0	0	0	0	0	0	0	0	0	1	0	0	0	0	0	0	0	1	0	0	0	0	0	0	0	61	1.61	23.533
1	2	48	15	68	1.65	25	120	80		96									0	0	0	0	0	0	0	0	0	0	1	0	0	0	0	0	0	2	1	0	0	0	0	0	0	0
0	2	62	3	71	1.52	30.7	110	60	107	142					0.64	312	152	66	0	0	0	0	0	0	0	0	0	0	1	0	0	0	0	0	0	2	1	0	0	0	0	0	0	0	68	1.52	29.4321	170	60
1	2	64	8	77	1.7	26.6	120	70		148									0	0	0	0	0	0	0	0	0	1	1	0	0	0	0	0	0	2	1	0	0	0	1	0	0	0
1	2	59	2	69	1.66	25	120	80		186		12.7							0	0	0	0	0	0	0	0	0	0	1	0	0	0	0	0	0	2	0	0	0	1	0	0	0	0
0	2	62	1	67.5	1.5	30	100	60	100	137	81	6.4	27	122	0.81	177	112	39	0	0	0	0	0	0	0	0	0	0	0	0	0	0	0	0	0	2	1	0	0	0	0	0	0	0
0	2	55	0	63	1.55	26.2	120	80		160				148		205	115	56	0	0	0	0	0	0	0	0	0	0	1	0	0	0	0	0	0	1	0	0	0	0	0	0	0	0
0	2	43	3	96.8	1.6	37.8	150	80	114	82		4.7	6		0.61				0	0	0	0	0	0	0	0	0	1	0	0	0	0	0	0	0	2	1	0	0	0	0	0	0	0
0	2	41	16	53	1.65	19.5	110	60		104		8.3	2010	166	0.74	230	217	44	0	0	0	0	0	0	0	0	0	1	0	0	0	0	0	0	0	2	0	0	0	1	0	0	0	0
0	2	54	2	67	1.5	29.8	120	60		284									0	0	0	0	0	0	0	0	0	0	0	0	0	0	0	0	0	2	1	0	0	0	0	0	0	0
1	2	73	22	56	1.55	23.3	130	80		301		9			0.88	214	129	32	0	0	0	0	0	0	0	0	0	1	1	0	0	0	0	0	0	2	1	0	0	0	0	0	0	0
0	2	57	3	64	1.5	28.4	115	80	87	280									0	0	0	0	0	0	0	0	0	0	0	0	0	0	0	0	0	2	0	0	0	0	1	0	0	0
0	2	64	0	73	1.5	32.4	100	60	110	114		7.1							0	0	0	0	0	0	0	0	0	0	0	0	0	0	0	0	0	2	1	0	0	0	0	0	0	0
1	2	57	0	56	1.74	18.5	120	80		600									0	0	0	0	0	0	0	0	0	0	1	0	0	0	0	0	0	2	0	0	0	1	0	0	0	0
1	2	64	12	58	1.6	22.7				344		11.1	17	109	0.84	168	105	47	0	0	0	0	0	0	0	0	0	1	1	0	0	0	0	0	0	2	1	0	0	0	0	0	0	0
1	2	32	1	93	1.73	31.1	120	70		92									0	0	0	0	0	0	0	0	0	0	1	0	0	0	0	0	0	2	1	0	0	0	0	0	0	0
1	2	77	10	72	1.65	26.4	110	60											0	0	0	0	0	0	0	0	0	1	0	0	0	0	0	0	0	2	1	0	0	0	0	0	0	0
0	2	65	0	59	1.42	29.3	100	50		170		7.1			0.54	223	248		0	0	0	0	0	0	0	0	0	0	1	0	0	0	0	0	0	0	1	0	0	0	0	0	0	0
0	2	46	2	96	1.63	36.1	130	70		237									0	0	0	0	0	0	0	0	0	0	1	0	0	0	0	0	0	2	1	0	0	1	0	0	0	0
0	2	74	2	76	1.5	33.8	110	70	98	60		7.8		108	0.8	171	140	34	0	0	0	0	0	0	0	0	0	1	0	0	0	0	0	0	0	2	1	0	0	0	0	0	0	0	73	1.48	33.3272	98	45
0	2	59	6	70	1.52	30.3	110	80	100	104				149	0.61	201			0	0	0	0	0	0	0	0	0	0	1	0	0	0	0	0	0	2	1	0	0	0	0	0	0	0	72	1.54	30.3593	110	50
1	2	67	5	87	1.69	30.5	120	80		198									0	0	0	0	0	0	0	0	0	1	0	0	0	0	0	0	0	2	1	0	0	0	0	0	0	0	90	1.69	31.5115
0	2	57	3	63	1.65	23.1	130	80		231									0	0	0	0	0	0	0	0	0	0	0	0	0	0	0	0	0	2	1	0	0	0	1	0	0	0	70	1.56	28.764	158	100
0	2	55	4	48	1.55	20	110	60		115	224	6.5		140	0.5	209	128	60	0	0	0	0	0	0	0	0	0	0	0	0	0	0	0	0	0	2	1	0	0	0	0	0	0	0
1	2	60	2	63	1.58	25.2	120	80		119		10.8	83			198	112	48	0	0	0	0	0	0	0	0	0	0	0	0	0	0	0	0	0	0	1	0	0	0	0	0	0	0
1	2	66	3	90	1.8	27.8	130	70		269					0.85				0	0	0	0	0	0	0	0	0	0	0	0	0	0	0	0	0	0	1	0	0	0	0	0	0	0
0	2	51	0	67	1.5	29.8	130	60		167		8.4	114	115	0.76	184	223	41	0	0	0	0	0	0	0	0	0	1	0	0	0	0	0	0	0	2	1	0	0	0	0	0	0	0
1	2	53	2	76	1.5	33.8	120	60		195		11.3	8	97	0.48	176	230	32	0	0	0	0	0	0	0	0	0	0	0	0	0	0	0	0	0	0	1	0	0	0	0	0	0	0
0	2	85	40	58.5	1.46	27.4	140	90		145									0	0	0	0	0	0	0	0	0	1	0	0	0	0	0	0	0	2	1	0	0	0	0	0	0	0	61	1.47	28.229
0	2	66	3	50	1.45	23.8				101									0	0	0	0	0	0	0	0	0	0	0	0	0	0	0	0	1	1	0	0	0	0	0	0	0	0
1	2	48	4	51	1.63	19.2	110	70		568									0	0	0	0	0	0	0	0	0	0	0	0	0	0	0	0	1	2	0	0	0	1	0	0	0	0
0	2	56	15	57	1.5	25.3				103									0	0	0	0	0	0	0	0	0	0	0	0	0	0	0	0	1	1	0	0	0	0	0	0	0	0
1	2	57	10	70	1.58	28				78		7.7		82		150	190	30	0	0	0	0	0	0	0	0	0	0	0	0	0	0	0	0	0	2	1	0	0	0	0	0	0	0
1	2	71	15	71	1.6	27.7	130	70	100	278		13.5		126	0.76	201	151	45	0	0	0	0	0	0	0	0	0	0	0	0	0	0	0	0	0	2	1	0	0	0	0	0	0	0
0	2	68	1				150	90		96									0	0	0	0	0	0	1	0	0	1	1	0	0	0	0	0	0	1	0	0	0	0	0	0	0	0
1	2	74	10	71	1.51	31.1	130	70							1.17				0	0	0	0	0	0	0	0	0	0	0	0	0	0	0	0	0	2	0	0	0	1	0	0	0	0
0	2	57	18	87	1.56	35.7	120	80	107	167		9.8	6	65	0.71	135	116	55	0	0	0	0	0	0	0	0	0	0	0	0	0	1	0	0	0	2	1	0	0	0	0	0	0	0	81	1.58	32.4467
0	2	64	5	70	1.46	32.8	120	70		178		7.2		104	0.62	160	94	49	0	0	0	0	0	0	0	0	0	0	0	0	0	1	1	0	0	0	1	1	0	0	0	0	0	0
0	2	26	0	107	1.59	42.3	110	80		95									0	0	0	0	0	0	0	0	0	0	0	0	0	0	0	0	0	1	0	0	0	0	0	0	0	0
0	2	69	4	49	1.43	24	120	60		187			24	84		143	137	32	1	0	0	0	0	0	0	0	0	0	0	0	0	0	0	0	0	2	1	0	0	0	1	0	0	0	55	1.45	26.1593
1	2	71	5	71	1.66	25.8	130	70		175		8.5			0.58				0	0	0	0	0	0	0	0	0	0	0	0	0	0	0	0	0	2	0	0	0	1	0	0	0	0
0	2	51	3	51	1.47	23.6	110	60		263									0	0	0	0	0	0	0	0	0	0	0	0	0	1	0	0	0	2	1	0	0	1	0	0	0	0
0	2	38	4	64	1.5	28.4	100	60		222		14.2		117		205	176	60	0	0	0	0	0	0	0	0	0	0	0	0	0	0	0	0	0	2	1	0	0	0	0	0	0	0	70	1.54	29.5159	110	80
0	2	70	8	73	1.55	30.4	110	70	103	102	156	5.8		140		200	120	43	0	0	0	0	0	0	0	0	0	0	0	0	0	0	0	0	0	2	1	0	0	0	0	0	0	0
0	2	67	15	66	1.42	32.7	130	80		150									0	0	0	0	0	0	0	0	0	1	0	0	0	0	0	0	0	2	1	0	0	0	0	0	0	0	70	1.44	33.7577	114	54
0	2	54	1	62	1.6	24.2	120	80		271				112	0.59	188	117		0	0	0	0	0	0	0	0	0	0	0	0	0	0	0	0	0	0	1	0	0	0	0	0	0	0	59	1.5	26.2222	118	64
0	2	39	0	64	1.56	26.3	120	80	91	175		10.5		128		185	171	42	0	0	0	0	0	0	0	0	0	0	1	0	0	0	0	0	0	2	0	1	0	0	0	0	0	0
0	2	49	20	77	1.6	30.1	120	70		97				143		204	97	45	0	0	0	0	0	0	0	0	0	0	1	0	0	1	0	0	0	2	1	0	0	0	0	0	0	0
1	2	71	0	74	1.68	26.2	130	80		180		11.5			1.18	222	102	54	0	0	0	0	0	0	0	0	0	0	0	0	0	0	0	0	0	1	0	0	0	0	0	0	0	0	72	1.61	27.7767
0	2	67	6	44	1.5	19.6	130	70		79									0	0	0	0	0	0	0	0	0	1	0	0	0	1	0	0	0	0	1	0	0	0	0	0	0	0
0	2	71	30	102	1.54	43	110	60		133									0	0	0	0	0	0	0	0	0	0	1	0	0	0	0	0	0	2	1	0	0	0	0	0	0	0	92	1.53	39.3011	132	81
0	2	55	5	67	1.44	32.3	120	70		245		9.4		145	0.49		336	40	0	0	0	0	0	0	0	0	0	0	1	0	0	0	0	0	0	2	1	0	0	0	0	0	0	0
0	2	55	0	57	1.48	26	110	60	89	222	379	10.9		186	0.54	251	147	52	0	0	0	0	0	0	0	0	0	0	1	0	0	0	0	0	0	2	1	0	0	0	0	0	0	0	57	1.5	25.3333
0	2	73	7	55	1.53	23.5	150	70	83	128		7.6							0	0	0	0	0	0	0	0	0	1	0	0	0	0	0	0	0	2	1	1	0	0	0	0	0	0
1	2	36	0	73	1.65	26.8	130	70		171									0	0	0	0	0	0	0	0	0	0	0	0	0	0	0	0	0	2	0	0	0	0	1	0	0	0	68	1.65	24.977	109	78
0	2	68	1	71	1.5	31.6	130	60		149			1	68	0.62	130	62		1	0	0	0	0	0	0	0	0	1	0	0	0	0	0	0	0	2	1	1	0	0	0	0	0	0
1	2	55	0	53	1.6	20.7	120	80		257		7.1			0.78	241	124		0	0	0	0	0	0	0	0	0	0	1	0	0	0	0	0	0	2	1	0	0	0	0	0	0	0
1	2	75	15	67	1.57	27.2	130	80	92	147		8.9		164	1.15	215	124	41	0	0	0	0	0	0	0	0	0	1	1	0	0	0	0	0	0	2	1	0	0	1	0	0	0	0
0	2	65	8	65	1.5	28.9	130	80		144		14		189	0.64	265	168	52	0	0	0	0	0	0	0	0	0	1	1	0	0	0	0	0	0	2	1	0	0	0	0	0	0	0
0	2	69	5	69	1.5	30.7	140	80		69									0	0	0	0	0	0	0	0	1	1	1	0	0	0	0	0	0	2	1	0	0	0	0	0	0	0
0	2	73	6	45	1.38	23.6	130	70		117		7.6		119	0.47	190		57	0	0	0	0	0	0	0	0	0	1	1	0	0	0	0	0	0	2	1	0	0	0	0	0	0	0	45	1.38	23.6295	160	75
1	2	52	2	65.2	1.61	25.2	120	70		139									0	0	0	0	0	0	0	0	0	0	0	0	0	0	0	0	1	2	0	0	0	1	0	0	0	0	81	1.58	32.4467
0	2	51	10	76	1.51	33.3	110	70	101	98									0	0	0	0	0	0	0	0	0	1	0	0	0	1	0	0	0	2	0	0	0	0	1	0	0	0
0	2	41	4	69	1.55	28.7	120	70	94	99		14.6	22	204	0.53	292	627	32	0	0	0	0	0	0	0	0	0	0	0	0	0	0	0	0	0	1	0	0	0	0	0	0	0	0	69	1.52	29.865	100	60
1	2	61	1	77	1.71	26.3	130	80		167		8.3	10	134	0.9	192	125	41	0	0	0	0	0	0	0	0	0	1	1	0	0	0	0	0	0	2	1	0	0	0	0	0	0	0
0	2	49	3	47	1.48	21.5	110	80	99	248		11		150		217	256	34	0	0	0	0	0	0	0	0	0	0	0	0	0	1	0	0	0	2	1	0	0	0	0	0	0	0	56	1.43	27.3852	110	70
0	2	43	0	98	1.56	40.3	100	70	120	116		6.8		48		95	108	36	0	0	0	0	0	0	0	0	0	0	0	0	0	1	0	0	0	2	1	0	0	0	0	0	0	0
1	2	26	0	59	1.68	20.9	120	70		96									0	0	0	0	0	0	0	0	0	0	0	0	0	0	0	0	0	1	0	0	0	0	0	0	0	0
0	2	58	13	53	1.5	23.6	120	70		230		12.3		136		201	169	45	0	0	0	0	0	0	0	0	0	0	0	0	0	0	0	0	0	2	1	0	0	0	0	0	0	0
0	2	64	4	54	1.49	24.3	100	80	94		225	10.5		76	0.55	128	198	34	0	0	0	0	0	0	0	0	0	0	0	0	0	0	0	0	0	0	1	0	0	0	0	0	0	0	59	1.44	28.4529	119	70
0	2	64	30	67	1.6	26.2	120	70	103	283									0	0	0	0	0	0	0	0	0	0	0	0	0	0	0	0	0	0	1	0	0	0	0	0	0	0	64	1.6	25	140	66
0	2	62	1	84	1.53	35.9	110	80		127									0	0	0	0	0	0	0	0	0	0	0	0	0	0	0	0	0	1	0	0	0	0	0	0	0	0
1	2	78	18	72	1.68	25.5	100	60		100									0	0	0	0	0	0	0	0	0	0	0	0	0	0	0	0	0	2	1	0	0	0	0	0	0	0	68	1.67	24.3824	139	80
0	2	55	1	85	1.53	36.3	110	70		92					0.58	186		43	0	0	0	0	0	0	0	0	0	0	0	0	0	1	0	0	0	0	1	0	0	0	0	0	0	0
0	2	40	5	73	1.58	29.2	110	70	108	204		12		135	0.5	171	124	38	0	0	0	0	0	0	0	0	0	0	0	0	0	0	0	0	0	0	1	0	0	0	0	0	0	0
0	2	69	20	60	1.48	27.4	120	70	99		93								0	0	0	0	0	0	0	0	0	0	0	0	0	0	0	0	0	2	1	0	0	0	0	0	0	0	59	1.52	25.5367
0	2	69	10	67	1.49	30.2	140	80		207	161								0	0	0	0	0	0	0	0	0	0	0	0	0	0	0	0	0	1	0	0	0	0	0	0	0	0	58	1.45	27.5862	120	98
1	2	67	6	70	1.53	29.9	140	80		132									0	0	0	0	0	0	0	0	0	1	1	0	0	0	0	0	0	0	1	0	0	0	0	0	0	0	70	1.53	29.903	139	58
1	2	72	2	79	1.61	30.5	150	100		88									0	0	0	0	0	0	0	0	0	1	1	0	0	0	0	0	0	2	1	0	0	0	0	0	0	0	79	1.61	30.4772
0	2	71	9	64	1.55	26.6	130	80		198		12.5		186	0.67	272	249	74	0	0	0	0	0	0	0	0	0	1	1	0	0	0	0	0	0	0	1	0	0	0	0	0	0	0	59	1.52	25.5367	129	83
0	2	55	10	68	1.5	30.2	100	70		53									0	0	0	0	1	0	0	0	0	0	1	0	0	0	0	0	0	0	1	0	0	1	0	0	0	0	66	1.6	25.7812	130	70
1	2	59	8	66	1.57	26.8	120	70		108		6.5		106		180	117	51	0	0	0	0	0	0	0	0	0	0	0	0	0	0	0	0	0	2	1	0	0	0	0	0	0	0
0	2	43	5	64	1.5	28.4	120	60		283									0	0	0	0	0	0	0	0	0	0	0	0	0	0	0	0	1	2	0	0	0	1	0	0	0	0
0	2	68	10	71	1.56	29.2	110	60		140									0	0	0	0	0	0	0	0	0	0	0	0	0	0	0	0	1	2	0	0	0	1	0	0	0	0
0	2	51	8	58	1.54	24.5	160	100		230					0.6	127.9	77.7		0	0	0	0	0	0	0	0	0	0	0	0	0	1	0	0	0	0	1	0	0	0	0	0	0	0	64	1.5	28.4444	110	70
0	2	51	2	64	1.55	26.6	110	70		278		11.7	29	264	0.53	350	337	41	0	0	0	0	0	0	0	0	0	1	1	0	0	0	0	0	0	2	1	0	0	0	0	0	0	0	55	1.55	22.8928	130	70
0	2	63	9	45	1.55	18.7	110	60		105		6		124	0.64	171	97	42	0	0	0	0	0	0	0	0	0	0	1	0	0	1	0	0	0	0	1	0	0	0	0	0	0	0
0	2	87	3	59	1.47	27.3	110	70		116		5.4		164	1.4	221	82	40	0	1	0	0	0	0	0	0	0	0	0	0	0	0	0	0	0	0	1	0	0	0	0	0	0	0	57	1.47	26.3779	110	70
0	2	62	3	56	1.48	25.6	130	80		191		5.57	6	163	0.6	224	207	42	0	0	0	0	0	0	0	0	0	0	0	0	0	0	0	0	0	0	1	0	0	0	0	0	0	0
0	2	72	0	96	1.68	34	120	70											0	0	0	0	0	0	0	0	0	0	0	0	0	0	0	0	0	1	0	0	0	0	0	0	0	0
1	2	45	1		1.78		120	70		128									0	0	0	0	1	0	0	0	0	0	1	0	0	0	0	0	0	0	0	0	0	1	0	0	0	0
0	2	72	0	70	1.5	31.1	120	80		129									0	0	0	0	0	0	0	0	0	0	0	0	0	0	0	0	0	2	1	0	0	0	0	0	0	0
0	2	50	1	64	1.55	26.6	105	70	93	208		14.2	4	163	0.58	209	207	32	0	0	0	0	0	0	0	0	0	0	0	0	0	0	0	0	0	1	0	0	0	0	0	0	0	0	73	1.55	30.385
1	2	71	1	65	1.57	26.4				174		6.5			0.85	186	104	72	0	0	0	0	0	0	0	0	0	0	0	0	0	0	0	0	0	0	1	0	0	0	0	0	0	0
1	2	57	0	70	1.63	26.3	130	70		303									0	0	0	0	0	0	0	0	0	0	1	0	0	0	0	0	0	0	0	0	0	1	0	0	0	0
0	2	69	7	74	1.5	32.9	130	80		157		12		177	0.71	234	267	34	0	0	0	0	0	0	0	0	0	1	1	0	0	0	0	0	0	0	1	0	0	0	0	0	0	0
0	2	59	3	76	1.43	37.2	130	70		194									0	0	0	0	0	0	0	0	0	0	1	0	0	0	0	0	0	1	0	0	0	0	0	0	0	0
0	2	56	9	55	1.5	24.4	130	80		533									0	0	0	0	0	0	0	0	0	1	1	0	0	1	0	0	0	0	0	0	0	1	0	0	0	0	50	1.55	20.8117	110	70
1	2	70	25	55.5	1.65	20.4	130	70		224		5.8		117		185	115	45	0	0	0	0	0	0	0	0	0	0	0	0	0	0	1	0	0	0	0	0	0	1	0	0	0	0
1	2	75	0	70	1.58	28	80		120	108	323	8.8			0.94	183	71	42	0	0	0	0	0	0	0	0	0	0	0	0	0	0	0	0	0	1	0	0	0	0	0	0	0	0
1	2	65	16	62	1.58	24.8	130	80		136					0.84	145	177		0	0	0	1	0	0	0	0	0	1	0	0	0	0	0	0	0	2	1	0	0	0	1	0	0	0	68	1.55	28.3039	110	70
0	2	63	12	65	1.55	27.1				158									0	0	0	0	0	0	0	0	0	0	0	0	0	0	0	0	0	0	1	0	0	0	1	0	0	0	62	1.55	25.8065	120	80
0	2	79	0	75	1.51	32.9				112					0.94	169	201	41	0	0	0	0	0	0	0	0	0	0	0	0	0	1	0	0	0	0	1	0	0	0	0	0	0	0
0	2	59	2	59	1.44	28.5				73									0	0	0	0	0	0	0	0	0	0	0	0	0	0	0	0	0	1	0	0	0	0	0	0	0	0
0	2	44	5	78	1.68	27.6	120	70		210									0	0	0	0	0	0	0	0	0	0	1	0	0	0	0	0	0	0	1	0	0	0	0	0	0	0
1	2	61	5	81	1.62	30.9	130	80		87		11.8							0	0	0	0	0	0	0	0	0	0	1	0	0	0	0	0	0	0	1	0	0	0	0	0	0	0
0	2	56	0	75	1.5	33.3	130	70		104		5.8			0.78	83	59	25	0	0	0	0	0	0	0	0	0	0	0	0	1	0	0	0	0	1	0	0	0	0	0	0	0	0
0	2	71	5	65	1.5	28.9	120	80	98	185									1	0	0	0	0	0	0	0	0	1	0	0	0	0	0	0	0	1	0	0	0	0	0	0	0	0
0	1	20	1	47	1.48	21.5	110	60		254									0	0	0	0	0	0	0	0	0	0	0	0	0	0	0	0	0	0	0	0	0	1	0	0	0	0
0	2	67	20	68	1.5	30.2	120	80		200		14		166	0.52	223	167	42	0	0	0	0	0	0	0	0	0	0	0	0	0	0	0	0	0	0	0	0	0	1	0	0	0	0	73	1.43	35.6986	109	57
0	2	64	2	48	1.43	23.5	130	70	90	105		5.1	2	154	0.51	206	118	38	0	1	0	0	0	0	0	0	0	1	0	0	0	0	0	0	0	0	1	0	0	0	0	0	0	0	47	1.43	22.984	130	70
1	2	52	13	52	1.54	21.9	130	80		92		6.9		51	0.62	121	143	41	0	0	0	0	0	0	0	0	0	1	0	0	0	0	0	0	0	0	1	0	0	0	0	0	0	0
1	2	64	3	79	1.65	29	130	90		49									0	0	0	0	0	0	0	0	0	1	1	0	0	0	0	0	0	0	1	0	0	0	0	0	0	0
0	2	64	0	65	1.47	30.1	110	60		91		14		68	0.69	132	157	37	0	0	0	0	0	0	0	0	0	1	0	0	0	0	0	0	0	0	1	0	0	0	0	0	0	0
0	2	39	3	60	1.52	26	120	70	91	473		12.3		63	0.58	135		37	0	0	0	0	0	0	0	0	0	0	1	0	0	0	0	0	0	0	1	0	0	1	0	0	0	0
0	2	53	10	49	1.4	25	120	70		184		9.1		76		143	54	67	0	0	0	0	0	0	0	0	0	0	0	1	0	0	0	0	0	0	0	0	0	1	0	0	0	0
0	2	70	18	46	1.47	21.3	130	80		265		11.4			0.51				0	0	0	0	0	0	0	0	0	0	1	0	0	0	0	0	1	1	0	0	0	0	0	0	0	0
1	2	64	14	63	1.63	23.7	130	60		254		10		89	0.88	136	102	72	0	0	0	0	0	0	0	0	0	0	1	0	0	0	0	0	0	0	0	0	0	1	0	0	0	0	62	1.67	22.231	100	70
1	2	59	7	56	1.52	24.2	120	70		126									1	0	0	0	0	0	0	0	0	0	0	0	0	0	0	0	0	0	1	0	0	0	0	0	0	0
1	2	66	0				130	80		125									0	0	0	0	1	0	0	0	0	1	0	1	0	0	0	0	0	0	1	0	0	0	0	0	0	0
0	2	64	1	67	1.52	29	120	80		210									0	0	0	0	0	0	0	0	0	0	0	0	0	0	0	0	0	0	1	0	0	0	0	0	0	0	67	1.52	28.9993	109	61
0	2	61	20	76	1.57	30.8	130	80		145				126	0.56	142	215	49	0	0	0	0	0	0	0	0	0	1	1	0	0	0	0	0	0	0	1	0	0	0	0	0	0	0
1	2	68	0	69	1.58	27.6				100	223	8.8		203	0.96	308	336	37	0	0	0	1	0	0	0	0	0	0	1	0	0	0	0	0	0	0	0	0	0	1	0	0	0	0
0	2	74	25				140	90		96		4.7		122	0.84	180	121	48	0	0	0	0	1	0	0	0	0	1	1	1	0	0	0	0	0	0	1	0	0	0	0	0	0	0
0	2	58	10	61	1.54	25.7	146	73		109									0	1	0	0	0	0	0	0	0	1	0	1	0	0	0	0	0	0	1	0	0	0	0	0	0	0
0	2	30	0	70	1.5	31.1	110	70		332									0	0	0	0	0	0	0	0	0	0	1	0	0	0	0	0	0	0	1	0	0	0	0	0	0	0	65	1.45	30.9156	117	82
1	2	58	2	60	1.71	20.5	130	90		130									0	0	0	0	0	0	0	0	0	1	1	0	0	0	0	0	0	2	1	0	0	0	0	0	0	0
0	2	79	18	74	1.46	34.7	180	80		113									0	0	0	0	0	0	0	0	0	1	1	0	0	0	0	0	0	2	1	0	0	0	0	0	0	0
0	2	73	11	53	1.41	26.7	120	80		228		10.9	4	128	0.43	198		60	0	0	0	0	0	0	0	0	0	0	0	0	0	0	0	0	0	2	1	0	0	0	0	0	0	0	63	1.43	30.8084
1	2	30	0	78	1.65	28.7	110	60		395									0	0	0	0	0	0	0	0	0	0	0	0	0	0	0	0	0	0	0	0	0	1	0	0	0	0
0	2	63	0	69	1.58	27.6	130	70		222									0	0	0	0	0	0	0	0	0	0	0	0	0	0	0	0	0	2	1	0	0	1	0	0	0	0
1	2	64	4	71	1.7	24.6	170	100		100									1	0	0	0	0	0	0	0	0	1	0	0	0	0	0	0	0	2	1	0	0	0	0	0	0	0	67	1.7	23.1834	120	80
0	2	54	3	63	1.45	30	110	60		361									0	0	0	0	0	0	0	0	0	0	1	0	0	0	0	0	0	2	1	0	0	1	0	0	0	0
0	2	63	15	62	1.5	27.6	110	80		196		11.1	72	201		285	126	59	0	0	0	0	0	0	0	0	0	0	0	0	0	0	0	0	0	2	1	0	0	1	0	0	0	0	62	1.55	25.8065	145	81
0	2	50	0	67	1.55	27.9	120	60		183					0.63				0	0	0	0	0	0	0	0	0	0	1	0	0	0	0	0	0	2	1	0	0	0	0	0	0	0
0	2	59	3	65	1.65	23.9	130	70		87		5.6	5	181	0.53	268	112	75	0	0	0	0	0	0	0	0	0	0	0	0	0	0	0	0	0	2	1	0	0	0	0	0	0	0	62	1.54	26.1427	110	60
1	2	71	7	53	1.5	23.6	120	70		137		4.9	14	88	0.82	162	102	57	0	0	0	0	0	0	0	0	0	0	0	0	0	0	0	0	1	2	1	0	0	0	0	0	0	0
1	2	71	0	69	1.59	27.3	120	80		124				101		144	123	30	0	0	0	0	0	0	0	0	0	0	0	0	0	0	0	0	0	2	1	0	0	0	0	0	0	0	70	1.59	27.6888
0	2	55	11	66	1.47	30.5	120	80		350									0	0	0	0	0	0	0	0	0	0	1	0	0	0	0	0	0	2	0	0	0	1	0	0	0	0
0	2	84	0				110	80		130									1	0	0	0	0	0	0	0	0	0	1	0	0	0	0	0	0	2	1	0	0	0	0	0	0	0
0	2	74	40	33	1.35	18.1	140	90		135									0	0	0	0	0	0	0	0	0	1	0	1	0	0	0	0	0	2	1	0	0	0	0	0	0	0	33	1.35	18.107	120	80
1	2	59	6	73	1.58	29.2	120	80		320									0	0	0	0	0	0	0	0	0	0	0	0	0	0	0	0	0	2	1	0	0	0	0	0	0	0
1	2	82	12	73	1.6	28.5	110	70		81									0	0	0	0	0	0	0	0	0	0	0	0	0	0	0	0	0	2	1	0	0	0	0	0	0	0	62	1.6	24.2188	169	74
0	2	50	0	57	1.45	27.1	120	70		104					0.65				0	0	0	0	0	0	0	0	0	0	0	0	0	0	0	0	0	2	1	0	0	0	0	0	0	0
0	2	60	4	63	1.5	28	130	60		73									0	0	0	0	0	0	0	0	0	0	0	0	0	1	0	0	0	2	1	0	0	0	0	0	0	0	65	1.47	30.0801	122	65
1	2	45	15	76	1.63	28.6	130	80		169		13.2			1.05				0	0	0	0	0	0	0	0	0	0	0	0	0	0	0	0	0	2	1	0	0	1	0	0	0	0
0	2	59	2	74	1.53	31.6	135	70		236		12		166		227	121	48	0	0	0	0	0	0	0	0	0	1	0	0	0	0	0	0	0	0	1	0	0	0	0	0	0	0
0	2	61	20	88	1.51	38.6	140	90		245									0	0	0	0	0	0	0	0	0	1	1	0	1	0	1	0	0	2	1	0	0	1	0	0	0	0
1	2	54	4	76	1.44	36.7	120	70		124									0	0	0	0	0	0	0	0	0	0	1	0	0	0	0	0	0	2	1	0	0	0	0	0	0	0
0	2	62	15	46	1.48	21	100	60		396		15.1	424	177	0.86	253	215	54	0	0	0	0	0	0	0	0	0	0	1	0	0	0	0	0	0	0	1	0	0	1	0	0	0	0	45	1.47	20.8247	110	70
1	2	65	1	47	1.7	16.3	110	60		212									1	0	0	0	0	0	0	0	0	0	0	0	0	0	0	0	0	2	1	0	0	0	1	0	0	0
0	2	45	0	63	1.43	30.8	120	80	109	115		8.6		189	0.58	270	335	42	0	0	0	0	0	0	0	0	0	0	1	0	0	0	0	0	0	0	1	0	0	0	0	0	0	0	60	1.32	34.4353
0	2	76	10	84	1.55	35	130	70		94									1	0	0	0	0	0	0	0	0	1	0	0	0	1	0	0	0	2	1	0	0	0	0	0	0	0
0	2	66	3	65	1.58	26	120	75		201	254								0	0	0	0	0	0	0	0	0	1	0	0	0	0	0	0	0	2	1	0	0	0	0	0	0	0
0	2	30	1	73	1.58	29.2	120	70		98			102	72		135	76	54	0	0	0	0	0	0	0	0	0	0	0	0	0	0	0	0	0	2	1	0	0	0	0	0	0	0
0	3	32	0	62	1.51	27.2	120	60		94	109	4.8							0	0	0	0	0	0	0	0	0	0	0	0	0	0	0	0	0	1	0	0	0	0	0	0	0	0
0	2	65	4	48	1.5	21.3	120	80		230									0	0	0	0	0	0	0	0	0	0	0	0	0	0	0	0	0	0	1	0	0	1	0	0	0	0
1	2	75	17	82	1.75	26.8	140	100			198	14.2		111	1.31	162	197	28	0	0	0	0	0	0	0	0	1	0	0	0	0	0	0	0	0	1	0	0	0	0	0	0	0	0
1	2	55	7	68	1.6	26.6	110	70		121									0	0	0	0	0	0	0	0	0	0	0	0	0	0	0	0	0	1	0	0	0	0	0	0	0	0	52	1.57	21.0962	120	70
0	2	84	10	62	1.5	27.6	130	70		132		11.1		84	0.99	165	173	46	0	0	0	0	0	0	0	0	0	1	0	0	0	1	0	0	0	0	1	0	0	0	1	0	0	0	59	1.5	26.2222	130	60
0	2	61	0	76	1.68	26.9	120	80	91	270									0	0	0	0	0	0	0	0	0	0	0	0	0	0	0	0	0	0	1	0	0	0	0	0	0	0
0	2	61	6				100	60		117	305			140	0.7	206	193	40	0	0	0	0	0	0	0	0	0	0	0	0	0	0	0	0	0	1	0	0	0	0	0	0	0	0	75	1.6	29.2969	108	64
0	2	70	8	70	1.53	29.9	110	60	103	277	188	13.1		88	0.59	156	90	62	0	0	0	0	0	0	0	0	0	0	0	0	0	0	0	0	0	0	1	0	0	1	0	0	0	0	69	1.53	29.4758	138	70
1	2	64	5	69	1.67	24.7	130	70	90	193		11.5		86	0.88	132	155	27	0	0	0	0	0	0	0	0	0	1	1	0	0	0	0	0	0	0	1	0	0	1	0	0	0	0	68	1.67	24.3824	120	70
1	2	50	12	79			140	100		94				45	4.52	105	49	58	0	0	0	0	0	0	0	0	1	1	0	1	0	0	0	0	0	1	0	0	0	0	0	0	0	0
0	2	58	0	65	1.64	24.2	100	80	90	140									0	0	0	0	0	0	0	0	0	0	0	0	0	0	0	0	0	0	1	0	0	0	0	0	0	0
1	2	74	0	58	1.55	24.1	120	80		157		10.5		148	0.65	195	159	35	0	0	0	0	0	0	0	0	0	0	0	0	0	0	0	0	0	1	1	0	0	0	0	0	0	0	59	1.55	24.5578
0	2	54	0	57	1.5	25.3	120	80	92	166									0	0	0	0	0	0	0	0	0	0	0	0	0	0	0	0	0	1	1	0	0	0	0	0	0	0
0	2	65	24	49	1.5	21.8	120	80		233		10.2		143	0.6	198	189	42	0	0	0	0	0	0	0	0	0	1	1	0	0	0	0	0	0	0	0	1	0	0	0	0	0	0
0	2	52	3	52	1.62	19.8	120	60		209		15	2		0.5	211	184	57	0	0	0	0	0	0	0	0	0	0	0	0	0	0	0	0	0	1	0	0	0	0	0	0	0	0	47	1.56	19.313	110	70
0	2	63	20	67	1.51	29.4	110	80		88									0	0	0	0	0	0	0	0	0	0	0	0	0	0	0	0	0	0	1	0	0	1	0	0	0	0
0	2	54	7	72	1.54	30.4	120	70		333				62	0.71	137	111	60	0	0	0	0	0	0	0	0	0	1	1	0	0	0	0	0	0	2	1	0	0	0	0	0	0	0
1	2	68	4	65	1.6	25.4	130	80		142									0	0	0	0	0	0	0	0	0	0	0	0	0	0	0	0	0	2	1	0	0	0	0	0	0	0
0	2	56	12	80	1.67	28.7	120	80		134									0	0	0	0	0	0	0	0	0	0	0	0	0	0	0	0	0	0	1	0	0	0	0	0	0	0
0	2	64	8	47	1.48	21.5	130	80		277									0	0	0	0	0	0	0	0	0	0	0	0	0	0	0	0	1	0	1	0	0	0	0	0	0	0	49	1.48	22.3703
1	2	71	15	65	1.52	28.1	130	90		147									0	0	0	0	0	0	0	0	0	1	0	0	0	0	0	0	1	2	1	0	0	0	0	0	0	0
0	2	57	15	46	1.48	21	110	70		416									0	0	0	0	0	0	0	0	0	0	0	1	0	0	0	0	1	0	0	0	0	1	0	0	0	0	56	1.49	25.2241	116	54
1	2	58	1	79	1.66	28.7	130	70		154									0	0	0	0	0	0	0	0	0	0	1	0	0	0	0	0	0	2	1	0	0	0	0	0	0	0
0	2	53	5	70	1.59	27.7	110	70		219									0	0	0	0	0	0	0	0	0	0	1	0	0	0	0	0	0	2	1	0	0	0	0	0	0	0
1	2	68	8	78	1.55	32.5	120	70		88									0	0	0	0	0	0	0	0	0	0	0	0	0	0	0	0	0	2	1	0	0	0	0	0	0	0	77	1.55	32.0499
0	2	67	0	69	1.53	29.5	130	80		113				109	0.64	419	127	50	0	0	0	0	0	0	0	0	0	0	1	0	0	0	0	0	0	2	1	0	0	0	0	0	0	0
0	2	48	0	41	1.45	19.5	100	60		219									0	0	0	0	0	0	0	0	0	0	0	1	0	0	0	0	1	1	0	0	0	0	0	0	0	0
0	2	62	0	66	1.5	29.3	125	70		249									0	0	0	0	0	0	0	0	0	0	0	0	0	0	0	0	0	2	1	0	0	0	0	0	0	0	49	1.48	22.3703	128	75
1	2	33	6	58	1.6	22.7	100	60		228									0	0	0	0	0	0	0	0	0	0	0	0	0	0	0	0	1	0	0	0	0	1	0	0	0	0
0	2	61	20	59	1.44	28.5	130	90		362									0	0	0	0	0	0	0	0	0	1	1	0	0	0	0	0	0	2	0	0	0	1	0	0	0	0	57	1.44	27.4884	130	63
0	2	54	3	50	1.55	20.8	120	70		216		9		172	0.54	219	83	42	0	0	0	0	0	0	0	0	0	0	0	1	0	0	0	0	1	0	0	0	0	0	1	0	0	0
1	2	63	13	79	1.6	30.9	130	80		110									0	0	0	0	0	0	0	0	0	1	1	0	0	0	0	0	0	1	0	0	0	0	0	0	0	0	71	1.6	27.7344
1	2	49	8	72	1.69	25.2	120	70		407		17.1		95	0.72	158	132	41	0	0	0	0	0	0	0	0	0	0	0	0	0	0	0	0	0	0	0	0	0	1	0	0	0	0
1	2	37	4	58	1.67	20.8	110	70		426									0	0	0	0	0	0	0	0	0	0	0	0	0	0	0	0	0	0	0	0	0	1	0	0	0	0	57	1.65	20.9366
1	2	80	0	58	1.6	22.7	120	70		150		7.3		98		160		53	0	0	0	0	0	0	0	0	0	0	0	0	0	0	0	0	0	0	1	0	0	0	0	0	0	0
0	2	54	14	65	1.55	27.1	120	70		142					1.08	136	137		0	0	0	0	0	0	0	0	1	0	0	0	0	0	0	0	0	0	0	0	0	1	0	0	0	0
1	2	66	18	76	1.65	27.9	130	80	109	164									0	0	0	0	0	0	0	0	0	0	0	0	0	0	0	0	0	0	1	0	0	1	0	0	0	0	69	1.47	31.9311	138	78
1	2	48	3	49	1.56	20.1			73	71		9.9		89	0.97	151	68	49	0	0	0	0	0	0	0	0	0	0	0	0	0	0	0	0	0	0	1	0	0	0	0	0	0	0
1	2	46	0	87	1.7	30.1	160	100	106	107									0	0	0	0	0	0	0	0	0	1	0	0	0	0	0	0	0	2	1	0	0	0	0	0	0	0
0	2	47	2	40	1.41	20.1				348		14		159	0.49	208	123	40	0	0	0	0	0	0	0	0	0	0	1	0	0	0	0	0	0	0	1	0	0	1	0	0	0	0	43	1.41	21.6287	98	61
0	2	57	1	60	1.47	27.8	120	80	90	96									0	0	0	0	0	0	0	0	0	0	1	0	0	0	0	0	0	0	1	0	0	0	0	0	0	0	57	1.47	26.3779
0	2	62	4	57	1.44	27.5	120	70	98	105		8.8			0.4	111	103	40	0	0	0	0	0	0	0	0	0	1	0	0	0	0	0	0	0	0	1	0	0	0	0	0	0	0
0	2	47	0	115	1.69	40.3	120	80	123	133	198								0	0	0	0	0	0	0	0	0	0	0	0	0	0	0	0	0	0	1	0	0	0	0	0	0	0
0	2	59	0	66	1.52	28.6	120	80	99	135		5.9		170	0.65	253	180	47	0	0	0	0	0	0	0	0	0	0	0	0	0	0	0	0	0	0	1	0	0	0	0	0	0	0
0	2	45	0	64	1.46	30	120	70		213									0	0	0	0	0	0	0	0	0	0	0	0	0	0	0	0	0	2	1	0	0	0	0	0	0	0
0	2	47	0	67	1.53	28.6	110	70		99									0	0	0	0	0	0	0	0	0	0	0	0	0	0	0	0	0	2	1	0	0	0	0	0	0	0
0	2	65	7	40	1.55	16.6	120	80		305		12.7		88	0.6	177	128	90	0	0	0	0	0	0	0	0	0	0	0	0	0	0	0	0	0	1	0	0	0	0	0	0	0	0
0	2	76	10	54	1.5	24	110	60		150									1	0	0	0	0	0	0	0	0	0	0	0	0	0	0	0	0	0	1	0	0	0	0	0	0	0
0	2	73	10	67	1.58	26.8	130	80		108									0	0	0	0	0	0	0	0	0	0	0	0	0	0	0	0	0	2	1	0	0	1	0	0	0	0
0	2	60	4	54	1.5	24	140	70		282									0	0	0	0	0	0	0	0	0	1	0	0	0	0	0	0	0	2	0	0	0	1	0	0	0	0	55	1.5	24.4444	120	70
0	2	30	3	67	1.54	28.3	120	60		174		8.7	3	78		154	98		0	0	0	0	0	0	0	0	0	0	0	0	0	0	0	0	0	2	1	0	0	1	0	0	0	0
0	2	68	18	62	1.57	25.2	100	60		128									0	0	0	0	0	0	0	0	0	0	0	0	0	0	0	0	0	2	1	0	0	0	0	0	0	0	63	1.57	25.5588	110	70
0	2	58	4	64	1.47	29.6	120	70			79	11.7		126	0.71	223	487	28	0	0	0	0	0	0	0	0	0	0	1	0	0	0	0	0	0	1	0	0	0	0	0	0	0	0
1	2	35	6	48	1.63	18.1	110	80		224									0	0	0	0	0	0	0	0	0	0	0	0	0	0	0	0	1	0	0	0	0	1	0	0	0	0	49	1.63	18.4425	100	60
0	2	44	0	82	1.47	37.9	130	70			120								0	0	0	0	0	0	0	0	0	0	1	0	0	0	0	0	0	0	1	0	0	0	0	0	0	0
1	2	61	15	110	1.63	41.4	140	90		144		6.7		192	1.75	259	255	32	1	0	0	0	0	0	0	0	0	1	1	1	0	0	0	0	0	0	1	0	0	0	0	0	0	0
0	2	70	13	67	1.48	30.6	130	90		225									0	0	0	0	0	0	0	0	0	1	0	0	0	0	0	0	0	0	0	0	0	0	1	0	0	0	60	1.48	27.3923	120	80
0	2	54	3	52	1.5	23.1	130	70		295		13.6	22	165	0.64	245	266	47	0	0	0	0	0	0	0	0	0	0	0	0	0	0	0	0	0	0	1	0	0	0	0	0	0	0	54	1.44	26.0417	110	70
0	2	67	26	57	1.54	24	130	90			93								0	0	0	0	0	0	0	0	0	1	0	0	0	0	0	0	0	2	1	1	0	0	0	0	0	0
0	2	67	13	66	1.48	30.1	130	80			165								0	0	0	0	0	0	0	0	0	0	0	0	0	0	0	0	0	2	0	0	0	0	1	0	0	0	56	1.44	27.0062	120	80
0	2	53	0	51	1.47	23.6	120	70		323									0	0	0	0	0	0	0	0	0	0	0	0	0	0	0	0	0	0	1	0	0	0	0	0	0	0	45	1.46	21.1109
1	2	57	4	77	1.7	26.6	120	80		343					0.96				0	0	0	0	0	0	0	0	0	0	0	0	0	0	0	0	1	2	0	0	0	1	0	0	0	0
1	2	64	2	72	1.58	28.8	100	80	96	100		5.7		103	0.77	191		31	0	0	0	0	0	0	0	0	0	0	1	0	0	0	0	0	0	0	1	0	0	0	0	0	0	0	66	1.51	28.9461
0	2	72	2	64	1.55	26.6	120	60		267		12.5		103	0.87	208	156	74	0	0	0	0	0	0	0	0	0	0	0	0	0	0	0	0	0	1	1	0	0	0	1	0	0	0
1	2	54	5	58	1.55	24.1	110	60	94	144									0	0	0	0	0	0	0	0	0	0	0	0	0	0	0	0	0	0	1	0	0	0	0	0	0	0
0	2	58	10	93	1.56	38.2	130	80	110	357		8.9			0.83				0	0	0	0	0	0	0	0	0	1	0	0	0	0	0	0	0	0	1	0	0	0	0	0	0	0	94	1.53	40.1555	146	93
1	2	57	0	70	1.67	25.1	130	80		240									0	0	0	0	0	0	0	0	0	0	0	0	0	0	0	0	0	0	1	0	0	1	0	0	0	0	74	1.67	26.5338
0	2	72	2	84	1.47	38.9	110	60		111									0	0	0	0	0	0	0	0	0	0	0	0	0	0	0	0	0	0	1	0	0	0	0	0	0	0
0	2	71	0	68	1.5	30.2	130	90		123									0	0	0	0	0	0	0	0	0	1	0	0	0	0	0	0	0	2	1	0	0	0	0	0	0	0
0	2	64	15	61	1.53	26.1	120	80		348	197	12.1		66	0.7	116	123	31	0	0	0	0	0	0	0	0	0	0	0	0	0	0	0	0	0	2	1	0	0	0	0	0	0	0	68	1.65	24.977	130	70
0	2	56	0	56	1.45	26.6	120	70			85								0	0	0	0	0	0	0	0	0	0	1	0	1	0	0	0	0	2	1	0	0	0	0	0	0	0	56	1.51	24.5603	120	70
0	2	43	0	48	1.5	21.3	110	60	84	221		11.2	4	128	0.53	185	136	32	0	0	0	0	0	0	0	0	0	0	0	0	0	0	0	0	0	0	1	0	0	1	0	0	0	0
0	2	53	2	104	1.58	41.7	120	70			122	6.5							0	0	0	0	0	0	0	0	0	0	0	0	0	0	0	0	0	2	1	0	0	0	0	0	0	0
0	2	64	3	48	1.46	22.5	130	90			90	8.5		69	0.46	126	75	50	0	0	0	0	0	0	0	0	0	1	0	0	0	0	0	0	0	1	0	0	0	0	0	0	0	0	50	1.46	23.4566	126	62
0	2	63	0	59	1.48	26.9	120	80		270					0.6				0	0	0	0	0	0	0	0	0	0	0	0	0	0	0	0	0	0	1	0	0	1	0	0	0	0
1	2	67	5	59	1.52	25.5	120	80		250									0	0	0	0	0	0	0	0	0	1	0	1	0	0	0	0	0	2	1	0	0	0	0	0	0	0	56	1.51	24.5603	110	90
0	2	40	5	61	1.55	25.4	120	80		178									0	0	0	0	0	0	0	0	0	0	0	0	0	0	0	0	0	2	0	0	0	1	0	0	0	0
0	2	72	3	72	1.55	30	110	60		42									0	0	0	0	0	0	0	0	0	0	0	0	0	0	0	0	0	0	1	0	0	0	0	0	0	0
1	2	77	6	61	1.62	23.2	130	70			74								0	0	0	0	0	0	0	0	0	0	0	0	0	0	0	0	0	2	1	0	0	0	0	0	0	0	63	1.59	24.9199	116	54
0	2	75	10	49	1.5	21.8	130	80		101	114	7.8							0	0	0	0	0	0	0	0	0	1	0	0	0	0	0	0	0	2	1	0	0	1	0	0	0	0
1	2	60	27				140	90		72		7.2		71	0.65	131	119	36	0	0	0	0	0	0	1	0	0	1	1	0	0	0	0	0	0	2	1	0	0	0	0	0	0	0
1	2	58	0	85	1.62	32.4	187	104	108	298									0	0	0	0	0	0	0	0	0	1	0	0	0	0	0	0	0	0	1	0	0	0	1	0	0	0
1	2	68	13	65	1.55	27.1	130	80			182	9.7			0.83	213			0	0	0	0	0	0	0	0	0	1	1	0	0	0	0	0	0	0	1	0	0	0	0	0	0	0	59	1.63	22.2063	120	80
0	2	56	1	70	1.54	29.5	130	80		104	90	6		126	0.71	190	93	56	0	0	0	0	0	0	0	0	0	0	0	0	0	0	0	0	0	0	1	0	0	0	0	0	0	0
0	2	68	7	71	1.47	32.9	130	80			90								0	0	0	0	0	0	0	0	0	1	1	0	0	1	0	0	0	0	1	0	0	0	0	0	0	0	66	1.46	30.9627	126	71
0	2	71	18	74	1.6	28.9	120	60		229		10.5	64	71	0.47	119	69	36	0	0	0	0	0	0	0	0	0	0	0	0	0	1	0	0	0	1	0	0	0	0	0	0	0	0
0	2	43	3	70	1.5	31.1	115	75	108	355									0	0	0	0	0	0	0	0	0	0	0	0	0	0	0	0	0	0	0	0	0	1	0	0	0	0
0	2	79	2	67	1.54	28.3	110	60		256		10.8	22	124	0.49	182	212	34	1	0	0	0	0	0	0	0	0	0	0	0	0	0	0	0	0	0	0	0	0	1	0	0	0	0	67	1.54	28.251	143	67
0	2	64	10	62	1.54	26.1	120	80	96	157	85	7.8	196	154	0.9	235	155	66	0	1	0	0	0	0	0	0	1	1	1	1	0	0	0	0	0	0	1	0	0	0	0	0	0	0
0	2	62	4	73	1.56	30	120	70			88			128		171	93	36	0	0	0	0	0	0	0	0	0	1	0	0	1	0	0	0	0	0	1	0	0	0	0	0	0	0	72	1.51	31.5776	134	74
0	2	65	0	55	1.45	26.2	130	80		100									0	0	0	0	0	0	0	0	0	1	1	0	0	0	0	0	0	0	1	0	0	0	0	0	0	0	50	1.43	24.4511	110	70
0	2	51	5	62	1.53	26.5	110	60		381				107	0.68	159	169	33	0	0	0	0	0	0	0	0	0	0	0	0	0	0	0	0	0	0	0	1	0	0	0	0	0	0
0	2	59	7	49	1.55	20.4	120	70		76									0	0	0	0	0	0	0	0	0	0	0	0	0	0	0	0	0	0	1	0	0	0	0	0	0	0	52	1.55	21.6441	110	70
0	2	53	3	71	1.4	36.2	120	70		122		5.9		141	0.52	227	440	34	0	0	0	0	0	0	0	0	0	0	1	0	0	0	0	0	0	0	1	0	0	0	0	0	0	0
[truncated: 4,578 more rows]
[truncated: 49 more columns]

## Sheet: Codebook
Variable	Description	Type	Unit	Values / Coding	Missing	Timepoint	Derivation / Notes
id	Clinical or laboratory variable (see manuscript methods)	int64			Blank or '.' as system missing	Derived / Other
sex	Biological sex	int64		0=Female, 1=Male	Blank or '.' as system missing	Derived / Other
dmtype	Clinical or laboratory variable (see manuscript methods)	int64			Blank or '.' as system missing	Derived / Other
age1	Age (years)	int64	years		Blank or '.' as system missing	Baseline
dm_time_years1	Clinical or laboratory variable (see manuscript methods)	int64			Blank or '.' as system missing	Baseline
weight1	Body weight	float64	kg		Blank or '.' as system missing	Baseline
height1	Height	float64	m		Blank or '.' as system missing	Baseline
bmi1	Body mass index	float64	kg/m^2		Blank or '.' as system missing	Baseline	Weight (kg) / height (m)^2
syst_press1	Clinical or laboratory variable (see manuscript methods)	float64			Blank or '.' as system missing	Baseline
diast_press1	Clinical or laboratory variable (see manuscript methods)	float64			Blank or '.' as system missing	Baseline
abdom_perim1	Clinical or laboratory variable (see manuscript methods)	float64			Blank or '.' as system missing	Baseline
gluc_fast1	Fasting plasma glucose	float64	mg/dL		Blank or '.' as system missing	Baseline
gluc_postpran1	Postprandial glucose	float64	mg/dL		Blank or '.' as system missing	Baseline
a1c1	Glycated hemoglobin (HbA1c)	float64	%		Blank or '.' as system missing	Baseline
albuminuria1	Clinical or laboratory variable (see manuscript methods)	float64			Blank or '.' as system missing	Baseline
ldlcol1	Clinical or laboratory variable (see manuscript methods)	float64			Blank or '.' as system missing	Baseline
creatinine1	Clinical or laboratory variable (see manuscript methods)	float64			Blank or '.' as system missing	Baseline
coltot1	Clinical or laboratory variable (see manuscript methods)	float64			Blank or '.' as system missing	Baseline
trig1	Clinical or laboratory variable (see manuscript methods)	float64			Blank or '.' as system missing	Baseline
hdlcol1	Clinical or laboratory variable (see manuscript methods)	float64			Blank or '.' as system missing	Baseline
neurop_diab1	Clinical or laboratory variable (see manuscript methods)	int64			Blank or '.' as system missing	Baseline
noproli_retinop1	Clinical or laboratory variable (see manuscript methods)	int64			Blank or '.' as system missing	Baseline
prolif_retinop1	Clinical or laboratory variable (see manuscript methods)	int64			Blank or '.' as system missing	Baseline
diabetic_foot_ no_amputarion1	Clinical or laboratory variable (see manuscript methods)	int64			Blank or '.' as system missing	Baseline
diabetic_foot_ with_amputarion1	Clinical or laboratory variable (see manuscript methods)	float64			Blank or '.' as system missing	Baseline
Coronary_disease1	Clinical or laboratory variable (see manuscript methods)	int64			Blank or '.' as system missing	Baseline
stroke1	Clinical or laboratory variable (see manuscript methods)	int64			Blank or '.' as system missing	Baseline
Periphe_arterial_dis1	Clinical or laboratory variable (see manuscript methods)	int64			Blank or '.' as system missing	Baseline
nefro_diab1	Clinical or laboratory variable (see manuscript methods)	float64			Blank or '.' as system missing	Baseline
high_blood_press1	Hypertension diagnosis	int64		0=No, 1=Yes	Blank or '.' as system missing	Baseline
any_dislipidemia1	Dyslipidemia diagnosis	int64		0=No, 1=Yes	Blank or '.' as system missing	Baseline
anemia1	Clinical or laboratory variable (see manuscript methods)	int64			Blank or '.' as system missing	Baseline
Liver_disease1	Clinical or laboratory variable (see manuscript methods)	int64			Blank or '.' as system missing	Baseline
thyrod_disease1	Clinical or laboratory variable (see manuscript methods)	int64			Blank or '.' as system missing	Baseline
cancer1	Clinical or laboratory variable (see manuscript methods)	int64			Blank or '.' as system missing	Baseline
smoking1	Clinical or laboratory variable (see manuscript methods)	int64			Blank or '.' as system missing	Baseline
tuberculosis1	Clinical or laboratory variable (see manuscript methods)	int64			Blank or '.' as system missing	Baseline
only_diet1	Clinical or laboratory variable (see manuscript methods)	float64			Blank or '.' as system missing	Baseline
metformin1	Metformin treatment	int64		0=No, 1=Yes	Blank or '.' as system missing	Baseline
sulfolinurea1	Clinical or laboratory variable (see manuscript methods)	int64			Blank or '.' as system missing	Baseline
DPP_Inhibi1	Clinical or laboratory variable (see manuscript methods)	int64			Blank or '.' as system missing	Baseline
insuline_nph1	Insulin treatment	int64		0=No, 1=Yes	Blank or '.' as system missing	Baseline
insuline_analog1	Insulin treatment	int64		0=No, 1=Yes	Blank or '.' as system missing	Baseline
glitazonas1	Clinical or laboratory variable (see manuscript methods)	int64			Blank or '.' as system missing	Baseline
SGLT2_1	Clinical or laboratory variable (see manuscript methods)	int64			Blank or '.' as system missing	Baseline
GLP1_agonis1	Clinical or laboratory variable (see manuscript methods)	int64			Blank or '.' as system missing	Baseline
weight2	Body weight	float64	kg		Blank or '.' as system missing	Follow-up (~12 months)
height2	Height	float64	m		Blank or '.' as system missing	Follow-up (~12 months)
bmi2	Body mass index	float64	kg/m^2		Blank or '.' as system missing	Follow-up (~12 months)	Weight (kg) / height (m)^2
syst_press2	Clinical or laboratory variable (see manuscript methods)	float64			Blank or '.' as system missing	Follow-up (~12 months)
diast_press2	Clinical or laboratory variable (see manuscript methods)	float64			Blank or '.' as system missing	Follow-up (~12 months)
abdom_perim2	Clinical or laboratory variable (see manuscript methods)	float64			Blank or '.' as system missing	Follow-up (~12 months)
gluc_fast2	Fasting plasma glucose	float64	mg/dL		Blank or '.' as system missing	Follow-up (~12 months)
gluc_postpran2	Postprandial glucose	float64	mg/dL		Blank or '.' as system missing	Follow-up (~12 months)
a1c2	Glycated hemoglobin (HbA1c)	float64	%		Blank or '.' as system missing	Follow-up (~12 months)
albuminuria2	Clinical or laboratory variable (see manuscript methods)	float64			Blank or '.' as system missing	Follow-up (~12 months)
ldlcol2	Clinical or laboratory variable (see manuscript methods)	float64			Blank or '.' as system missing	Follow-up (~12 months)
creatinine2	Clinical or laboratory variable (see manuscript methods)	float64			Blank or '.' as system missing	Follow-up (~12 months)
coltot2	Clinical or laboratory variable (see manuscript methods)	float64			Blank or '.' as system missing	Follow-up (~12 months)
trig2	Clinical or laboratory variable (see manuscript methods)	float64			Blank or '.' as system missing	Follow-up (~12 months)
hdlcol2	Clinical or laboratory variable (see manuscript methods)	float64			Blank or '.' as system missing	Follow-up (~12 months)
neurop_diab2	Clinical or laboratory variable (see manuscript methods)	float64			Blank or '.' as system missing	Follow-up (~12 months)
noproli_retinop2	Clinical or laboratory variable (see manuscript methods)	float64			Blank or '.' as system missing	Follow-up (~12 months)
prolif_retinop2	Clinical or laboratory variable (see manuscript methods)	float64			Blank or '.' as system missing	Follow-up (~12 months)
diabetic_foot_ no_amputarion2	Clinical or laboratory variable (see manuscript methods)	float64			Blank or '.' as system missing	Follow-up (~12 months)
diabetic_foot_ with_amputarion2	Clinical or laboratory variable (see manuscript methods)	float64			Blank or '.' as system missing	Follow-up (~12 months)
Coronary_disease2	Clinical or laboratory variable (see manuscript methods)	float64			Blank or '.' as system missing	Follow-up (~12 months)
stroke2	Clinical or laboratory variable (see manuscript methods)	float64			Blank or '.' as system missing	Follow-up (~12 months)
Periphe_arterial_dis2	Clinical or laboratory variable (see manuscript methods)	float64			Blank or '.' as system missing	Follow-up (~12 months)
nefro_diab2	Clinical or laboratory variable (see manuscript methods)	float64			Blank or '.' as system missing	Follow-up (~12 months)
high_blood_press2	Hypertension diagnosis	float64		0=No, 1=Yes	Blank or '.' as system missing	Follow-up (~12 months)
any_dislipidemia2	Dyslipidemia diagnosis	float64		0=No, 1=Yes	Blank or '.' as system missing	Follow-up (~12 months)
anemia2	Clinical or laboratory variable (see manuscript methods)	float64			Blank or '.' as system missing	Follow-up (~12 months)
Liver_disease2	Clinical or laboratory variable (see manuscript methods)	float64			Blank or '.' as system missing	Follow-up (~12 months)
thyrod_disease2	Clinical or laboratory variable (see manuscript methods)	float64			Blank or '.' as system missing	Follow-up (~12 months)
cancer2	Clinical or laboratory variable (see manuscript methods)	float64			Blank or '.' as system missing	Follow-up (~12 months)
smoking2	Clinical or laboratory variable (see manuscript methods)	float64			Blank or '.' as system missing	Follow-up (~12 months)
tuberculosis2	Clinical or laboratory variable (see manuscript methods)	float64			Blank or '.' as system missing	Follow-up (~12 months)
only_diet2	Clinical or laboratory variable (see manuscript methods)	float64			Blank or '.' as system missing	Follow-up (~12 months)
metformin2	Metformin treatment	float64		0=No, 1=Yes	Blank or '.' as system missing	Follow-up (~12 months)
sulfolinurea2	Clinical or laboratory variable (see manuscript methods)	float64			Blank or '.' as system missing	Follow-up (~12 months)
DPP_Inhibi2	Clinical or laboratory variable (see manuscript methods)	float64			Blank or '.' as system missing	Follow-up (~12 months)
insuline_nph2	Insulin treatment	float64		0=No, 1=Yes	Blank or '.' as system missing	Follow-up (~12 months)
insuline_analog2	Insulin treatment	float64		0=No, 1=Yes	Blank or '.' as system missing	Follow-up (~12 months)
glitazonas2	Clinical or laboratory variable (see manuscript methods)	float64			Blank or '.' as system missing	Follow-up (~12 months)
SGLT2_2	Clinical or laboratory variable (see manuscript methods)	float64			Blank or '.' as system missing	Follow-up (~12 months)
GLP1_agonis2	Clinical or laboratory variable (see manuscript methods)	float64			Blank or '.' as system missing	Follow-up (~12 months)
a1c_year1	Clinical or laboratory variable (see manuscript methods)	float64			Blank or '.' as system missing	Baseline
a1c_year2	Clinical or laboratory variable (see manuscript methods)	float64			Blank or '.' as system missing	Follow-up (~12 months)
delta_year1_year2	Change in HbA1c between baseline and follow-up	float64	%		Blank or '.' as system missing	Follow-up (~12 months)	HbA1c follow-up minus baseline
a1c_above7_1	Clinical or laboratory variable (see manuscript methods)	object			Blank or '.' as system missing	Baseline
a1c_above7_2	Clinical or laboratory variable (see manuscript methods)	object			Blank or '.' as system missing	Follow-up (~12 months)
inercia2	Clinical or laboratory variable (see manuscript methods)	object			Blank or '.' as system missing	Follow-up (~12 months)
inercia1	Clinical or laboratory variable (see manuscript methods)	object			Blank or '.' as system missing	Baseline
filtrat_glomer_estimate1	Clinical or laboratory variable (see manuscript methods)	float64			Blank or '.' as system missing	Derived / Other
bmi_cat1	Body mass index	object	kg/m^2		Blank or '.' as system missing	Derived / Other	Weight (kg) / height (m)^2
education_levelcat1	Clinical or laboratory variable (see manuscript methods)	object			Blank or '.' as system missing	Derived / Other
delta_0.5change	Change in HbA1c between baseline and follow-up	object	%		Blank or '.' as system missing	Follow-up (~12 months)	HbA1c follow-up minus baseline
fg601	Clinical or laboratory variable (see manuscript methods)	object			Blank or '.' as system missing	Derived / Other
treatme_DM1	Clinical or laboratory variable (see manuscript methods)	int64		0= only diet. 1=OADs. 2=insuline alone. 3= AODs + insuline	Blank or '.' as system missing	Derived / Other
